# Supplementary material for: Comparative transcriptomics of porcine liver-resident CD8αdim, liver CD8αhigh and circulating blood CD8αhigh NK cells reveals an intermediate phenotype of liver CD8αhigh NK cells
Source: Front Immunol. 2023 Aug 18;14:1219078. doi: 10.3389/fimmu.2023.1219078 (PMC10471975; doi:10.3389/fimmu.2023.1219078)
Supplement: Supplementary file 2 [file Table_1.xlsx]

## Sheet: Sheet1
	baseMean	log2FoldChange	lfcSE	stat	pvalue	padj
LOC102163816	64284	-0.389712	0.219973	-1.77164	0.0764541	0.23641
TMSB4X	29696.3	-0.288677	0.436484	-0.66137	0.508375	0.733236
TPT1	27748	-0.219297	0.171933	-1.27548	0.202139	0.435791
ACTB	26844.6	0.163774	0.204611	0.800414	0.423471	0.667473
ATP6	26588.1	-0.463628	0.131176	-3.53439	0.000408717	0.00398105
PTPRC	20868	0.00733831	0.0938549	0.0781879	0.937679	0.9748
COX3	19668.3	-0.327197	0.137983	-2.37128	0.0177264	0.0826227
rna-NC_000845.1:2274..3844	19148.9	0.351966	0.253117	1.39053	0.164369	0.387811
RPS29	14243.5	-0.0288423	0.230766	-0.124985	0.900535	0.960678
RPL37	14019.5	-0.147951	0.1479	-1.00035	0.317143	0.567934
PTMA	13936.5	-0.0180106	0.151759	-0.118679	0.90553	0.961598
RPL5	12723.6	-0.133737	0.154327	-0.866581	0.386172	0.635532
SLA-2	11739.9	0.164935	0.19459	0.847604	0.396659	0.644012
SLA-1	11571.2	0.383081	0.242571	1.57925	0.114278	0.308885
RPL23	11539.9	0.536544	0.209055	2.56652	0.0102723	0.0549616
ADGRG1	11514.8	-1.11281	0.17743	-6.27183	3.56833e-10	1.35411e-08
rna-NC_000845.1:1246..2205	10843.4	-0.301386	0.2004	-1.50392	0.132602	0.339522
RPL23A	10822.6	-0.117463	0.16599	-0.707653	0.479161	0.714061
ND2	10664	-1.04048	0.208702	-4.98549	6.18065e-07	1.30679e-05
RPL13A	9785.61	0.0314547	0.141358	0.222518	0.82391	0.92826
B2M	9620.7	0.172622	0.17469	0.988157	0.323076	0.574563
RPS3A	9350.72	-0.203515	0.188243	-1.08113	0.279641	0.529518
RPS8	9305.2	0.159213	0.171052	0.930787	0.351964	0.604279
LOC100521680	9105.48	-0.53221	0.204555	-2.60179	0.00927376	0.0508624
ND4	8932.66	-0.556728	0.194073	-2.86865	0.00412224	0.0267549
RPL27A	8652.02	0.241406	0.177378	1.36097	0.173524	0.399505
RPL39	8541.15	0.168607	0.171254	0.98454	0.32485	0.576857
COX2	8369.29	-0.59782	0.184523	-3.23981	0.00119609	0.00971824
ND3	8063.29	-0.941046	0.198671	-4.73671	2.17216e-06	4.09189e-05
CYTB	8054.47	-1.03571	0.189749	-5.45831	4.80689e-08	1.24979e-06
SET	7787.58	0.774437	0.176858	4.37887	1.19299e-05	0.000184106
RPLP0	7765.22	0.720466	0.173644	4.1491	3.33781e-05	0.000459386
RPL38	7711.54	-0.194454	0.206069	-0.943634	0.345357	0.598223
IL2RB	7401.48	0.602601	0.467586	1.28875	0.197486	0.430095
RPS24	7164.79	-0.0575716	0.208991	-0.275474	0.782952	0.907821
ACTG1	6915.84	0.308893	0.134947	2.289	0.0220795	0.0966669
JAK1	6914.88	1.34867	0.232639	5.79727	6.74025e-09	2.07745e-07
PABPC1	6824.56	-0.472534	0.201611	-2.34379	0.0190888	0.0869217
RPL10	6754.76	-0.211984	0.158003	-1.34164	0.179712	0.407042
RPS20	6661.66	0.0830335	0.189406	0.438389	0.661105	0.831944
RPS12	6639.39	-0.151265	0.212113	-0.713133	0.475763	0.711803
EEF1A1	6470.86	-0.12103	0.443345	-0.272992	0.784859	0.908707
TMSB10	6455.95	-0.0879891	0.144755	-0.607847	0.543289	0.759693
HMGB1	6391.18	0.0798176	0.178539	0.447061	0.654831	0.827491
RPL30	6367.65	-0.383851	0.208127	-1.84432	0.0651371	0.21259
RPLP2	6285.14	0.143188	0.177565	0.806398	0.420014	0.66506
RPS6	6237.62	0.0621073	0.169911	0.365529	0.714716	0.867143
RPS16	6218.4	0.0843556	0.185314	0.455204	0.648962	0.824714
FGL2	6140.94	0.225082	0.2741	0.821166	0.411551	0.65826
CALM2	6113.36	-0.183756	0.16444	-1.11747	0.263793	0.51113
RPL26	6084.05	-0.19671	0.165439	-1.18902	0.234431	0.477591
RPS27	6046.78	0.184171	0.165685	1.11157	0.266322	0.514085
RPS3	6043.22	-0.113954	0.153081	-0.744401	0.456634	0.696467
RPL11	6006.74	-0.27466	0.183496	-1.49682	0.134441	0.343225
RPL34	6004.09	-0.144481	0.268763	-0.53758	0.590867	0.791964
CCL5	5963.15	0.0976112	0.184988	0.527661	0.597734	0.795956
RPL6	5916.74	0.189719	0.170124	1.11518	0.264773	0.512157
RPS7	5894.63	-0.150045	0.190558	-0.787402	0.431047	0.674732
RPL31	5867.62	0.0383838	0.131513	0.291863	0.770392	0.900975
BTG1	5866.09	0.403406	0.184492	2.18658	0.0287729	0.11854
IKZF3	5826.26	0.25426	0.161518	1.57419	0.115444	0.310802
RPS27A	5682.32	-0.20858	0.141154	-1.47768	0.139494	0.350604
RPS4X	5601.32	0.0654876	0.191918	0.341226	0.732933	0.879332
ZC3H10	5534.98	0.426615	0.244991	1.74135	0.0816216	0.24739
RPS11	5381.99	0.0615366	0.152024	0.404781	0.685638	0.848725
ARHGDIB	5307.51	-0.142741	0.127629	-1.1184	0.263396	0.510841
RPL29	5167.86	0.433074	0.164919	2.62598	0.0086401	0.0481309
GBP1	5166.32	-0.334583	0.159067	-2.10341	0.0354299	0.137958
RPS28	5160.68	0.338698	0.150729	2.24707	0.0246354	0.105306
RPL37A	5104.4	-0.0226014	0.19039	-0.118711	0.905504	0.961598
RPS23	4934.9	-0.163395	0.163315	-1.00049	0.317074	0.567934
MBNL1	4910.16	-0.275219	0.0994282	-2.76802	0.00563981	0.0344743
RAC2	4897.77	-0.601767	0.240414	-2.50304	0.0123131	0.0631526
SON	4803.64	0.102992	0.115525	0.891512	0.372655	0.622989
COX1	4763.26	0.140801	0.126749	1.11087	0.266626	0.514521
RPL7	4689.35	-0.101189	0.130965	-0.772647	0.439731	0.682709
ACY1	4600.08	0.522362	0.184782	2.82691	0.00469998	0.0297688
PIK3R1	4567.27	-0.314097	0.148064	-2.12136	0.0338915	0.133713
SEPT7	4471.53	0.675891	0.107915	6.2632	3.77152e-10	1.42709e-08
TPM3	4447.18	0.124809	0.113711	1.0976	0.272378	0.52171
CD53	4318.45	0.00931528	0.105561	0.0882452	0.929682	0.971486
ND1	4303.84	-0.834957	0.194633	-4.28991	1.78748e-05	0.000262453
RPS25	4293.66	-0.224798	0.268267	-0.837965	0.40205	0.648893
CYTIP	4282.67	0.268722	0.113367	2.37036	0.0177706	0.0827404
RPS19	4261.73	0.290245	0.160592	1.80735	0.0707084	0.224424
GIMAP1	4035.78	0.0997417	0.17177	0.580671	0.561462	0.771694
ITGA4	3993.19	-0.974002	0.145717	-6.6842	2.32187e-11	1.02302e-09
DDX17	3981.06	0.222095	0.112078	1.98161	0.0475224	0.170623
RPS17	3943.89	-0.222948	0.172917	-1.28933	0.197282	0.429786
LCP1	3932.7	0.00990275	0.15401	0.0642995	0.948732	0.978162
RUNX3	3770.66	-1.04841	0.257799	-4.06675	4.7673e-05	0.000629724
RPL22	3754.09	0.30214	0.15036	2.00944	0.0444905	0.162605
NFE2L3	3704.39	0.0550773	0.215229	0.255901	0.798027	0.914
HNRNPA2B1	3697.24	0.104999	0.21888	0.479708	0.631435	0.814343
HSP90AB1	3682.12	0.615344	0.2314	2.65922	0.00783221	0.0446129
EEF1B2	3652	0.0334659	0.191023	0.175193	0.860928	0.945545
SLA-3	3642.96	-0.658066	0.185885	-3.54018	0.000399855	0.00390342
HSPA8	3642.42	1.12983	0.191399	5.90299	3.56968e-09	1.16015e-07
ND5	3636.94	-0.36342	0.154636	-2.35016	0.0187652	0.0859389
RPS15A	3632.56	-0.276049	0.254329	-1.0854	0.277745	0.527069
SERBP1	3597.67	0.0740945	0.131654	0.562799	0.573572	0.780495
RPL15	3538.79	0.319467	0.140802	2.26891	0.0232741	0.100821
CLEC2D	3520.22	-0.0620099	0.139587	-0.444239	0.65687	0.828899
LAPTM5	3430.55	-1.08143	0.234816	-4.60542	4.1163e-06	7.26439e-05
RPL36	3402.17	0.0445904	0.176891	0.252078	0.800981	0.915626
HMGN2	3401.57	0.640865	0.174021	3.68268	0.000230795	0.00245955
RPS13	3343.46	-0.360993	0.129039	-2.79755	0.00514919	0.0320079
ETS1	3325.92	0.0871391	0.112537	0.774316	0.438744	0.681902
SPN	3317.02	-2.23463	0.161744	-13.8159	2.0451e-43	1.27868e-40
NACA	3309.23	-0.345538	0.155139	-2.22728	0.0259287	0.109397
UBB	3303.41	0.0744691	0.161988	0.459721	0.645716	0.82282
RAP1B	3257.12	-1.52259	0.122585	-12.4207	2.01695e-35	7.789e-33
PTBP3	3250.18	-0.701626	0.160301	-4.37692	1.20369e-05	0.000185498
RPL4	3222.65	-0.204952	0.173463	-1.18153	0.237392	0.48116
STK17B	3129.47	0.0134913	0.132521	0.101805	0.918911	0.966539
RPL7A	3025.34	0.107632	0.180142	0.597485	0.550184	0.763305
LOC100523789	3013.44	1.23779	0.206643	5.99	2.09845e-09	7.1012e-08
GNLY	3002.69	-6.04309	0.572398	-10.5575	4.69032e-26	8.7977e-24
RPS26	2964.47	-0.0902133	0.247093	-0.365099	0.715037	0.867271
GLS	2936.89	0.542743	0.133074	4.0785	4.53276e-05	0.000602091
ID2	2928.73	-0.168479	0.184484	-0.913244	0.361114	0.614209
OIP5	2891.56	0.37666	0.128189	2.93833	0.00329991	0.022208
RDX	2888.85	0.177946	0.176155	1.01017	0.312415	0.563439
RPL35	2872.4	-0.0471447	0.195028	-0.241733	0.808987	0.92037
NKG7	2846.11	0.541827	0.176193	3.07518	0.00210372	0.0154399
RPL17	2811.12	-0.117489	0.406466	-0.289049	0.772544	0.901874
SEMA6D	2810.15	-1.28733	0.198621	-6.48131	9.09285e-11	3.71929e-09
FTH1	2805.26	0.834941	0.230596	3.6208	0.000293695	0.00301502
HSP90AA1	2799.76	0.489886	0.202643	2.41748	0.0156283	0.0751098
RPS9	2795.18	0.0651289	0.175468	0.371172	0.71051	0.865157
ND6	2792.62	-0.537754	0.282753	-1.90185	0.057191	0.194136
SYNE1	2786.1	-1.90976	0.173909	-10.9814	4.69602e-28	1.08173e-25
EEF2	2779.96	-0.143648	0.154245	-0.931298	0.351699	0.604062
KMT2E	2771.74	0.103772	0.143201	0.724655	0.468664	0.706376
RORA	2754.22	-0.391813	0.162279	-2.41444	0.0157592	0.0754818
HNRNPF	2747.8	0.0683769	0.503447	0.135818	0.891966	0.956744
PPP3CA	2737.5	-0.798002	0.143605	-5.55691	2.74595e-08	7.40336e-07
PNISR	2711.67	-0.23083	0.195457	-1.18098	0.237612	0.481383
ARID4B	2682.46	0.66099	0.173347	3.8131	0.000137236	0.0015848
TBX21	2677.02	-2.53788	0.21198	-11.9723	4.96596e-33	1.63008e-30
PREX1	2676.83	-0.495186	0.158427	-3.12563	0.00177422	0.0134268
ITGB2	2666.06	-0.849012	0.174828	-4.85629	1.19608e-06	2.3867e-05
RPL32	2659.19	0.279455	0.202496	1.38006	0.167569	0.39219
CDC42	2641.06	-0.561575	0.397071	-1.41429	0.157276	0.377308
ANKRD12	2623.64	-0.282797	0.162289	-1.74255	0.0814115	0.247209
EIF4A2	2623.33	0.00506329	0.121719	0.0415982	0.966819	0.985738
SRSF11	2583.37	-0.363656	0.153398	-2.37067	0.0177559	0.0827309
GPR171	2577.9	-0.455598	0.140801	-3.23575	0.00121323	0.00979683
RAVER2	2572.29	1.32924	0.220441	6.02994	1.64024e-09	5.59385e-08
PCBP1	2555.31	0.280747	0.18195	1.54299	0.122833	0.322494
RPL13	2553.2	0.0421958	0.150872	0.27968	0.779723	0.906077
RPL36A	2550.4	-0.117161	0.211329	-0.554398	0.579307	0.784717
RPL3	2535.6	-0.386321	0.146967	-2.62863	0.00857292	0.0479193
ACTR3	2529.58	0.38037	0.187941	2.02389	0.042982	0.158704
HNRNPH1	2514.22	-0.183521	0.172971	-1.06099	0.288692	0.540115
GZMA	2512.58	2.36975	0.492936	4.80741	1.52896e-06	2.98296e-05
RPL35A	2495.99	-0.115326	0.227786	-0.506289	0.612654	0.803063
RPS10	2492.59	0.0117467	0.176366	0.0666042	0.946897	0.977856
RPS21	2482.11	0.179529	0.189051	0.949634	0.342298	0.595627
RPS15	2468.42	0.438617	0.2167	2.02407	0.0429626	0.158678
SRRM2	2467.78	-0.281431	0.203088	-1.38576	0.16582	0.389973
RPL9	2467.53	-0.297472	0.218043	-1.36428	0.172479	0.398292
TXK	2465.37	0.702389	0.151393	4.63951	3.4923e-06	6.28136e-05
ARPC1B	2461.61	0.650987	0.179682	3.623	0.000291203	0.00299178
RBM39	2446.2	0.0986095	0.138892	0.709971	0.477722	0.712702
WIPF1	2444.02	-0.217495	0.12389	-1.75555	0.0791649	0.242236
FAM120A	2434.81	-0.0927335	0.111001	-0.835431	0.403475	0.650016
DDX5	2431.19	-0.00791447	0.17396	-0.0454961	0.963712	0.984393
ITGB1	2428.91	0.470737	0.235221	2.00126	0.0453646	0.164905
FLNA	2424.9	-2.44152	0.289262	-8.44052	3.15926e-17	2.65904e-15
LOC110260659	2424.46	-0.0893082	0.407421	-0.219204	0.826491	0.929465
NUCKS1	2413.2	-0.0411024	0.108083	-0.380285	0.703734	0.860738
KLRK1	2399.45	-0.269248	0.526389	-0.5115	0.609001	0.801202
LOC102165642	2382.76	3.11923	0.538933	5.78779	7.13183e-09	2.1777e-07
RPL8	2381.62	0.251041	0.174104	1.4419	0.14933	0.365586
UTRN	2349.84	-0.260088	0.175811	-1.47936	0.139043	0.350074
CALM1	2330.43	-0.255223	0.139596	-1.82829	0.0675059	0.218152
RPS18	2325.26	-0.0646913	0.159075	-0.406672	0.684249	0.847805
OAZ1	2321.91	0.254	0.237094	1.07131	0.284031	0.534441
ARPC2	2317.23	0.250487	0.107739	2.32493	0.0200755	0.0900578
TUBA1B	2316.06	-0.00457425	0.185593	-0.0246467	0.980337	0.992301
ITM2B	2312.32	0.108823	0.161567	0.673548	0.500599	0.728456
NCALD	2310.29	-0.325503	0.14536	-2.23929	0.0251369	0.106985
CLK1	2308.99	0.778458	0.236877	3.28633	0.00101502	0.00849948
RACK1	2306.5	-0.0266355	0.130216	-0.204548	0.837925	0.934745
EIF3E	2291.54	-0.397104	0.193968	-2.04726	0.0406325	0.152386
ARHGAP45	2280.05	0.0804264	0.208282	0.386142	0.699391	0.857264
SEPT11	2262.95	0.808571	0.16633	4.86125	1.16649e-06	2.33121e-05
MYH9	2261.28	0.15382	0.159944	0.961713	0.336194	0.588857
ROCK1	2256.09	0.434798	0.141271	3.07776	0.0020856	0.0153411
APBB1IP	2243.78	-0.238688	0.241399	-0.988773	0.322774	0.574563
UBA52	2238.06	0.192925	0.171564	1.12451	0.260797	0.508428
AKAP13	2238.05	0.113772	0.134269	0.847339	0.396806	0.644093
COTL1	2232.8	4.55339	0.519919	8.75788	1.98959e-18	1.92399e-16
ITGAL	2224.93	-0.772937	0.213286	-3.62395	0.000290134	0.00298547
PRKCB	2223.19	-0.657478	0.216948	-3.03057	0.00244089	0.017436
TMBIM6	2220.14	-0.260817	0.114184	-2.28418	0.022361	0.0976713
RPLP1	2208.53	0.287094	0.178309	1.6101	0.107377	0.297501
FYB	2204.19	-0.266894	0.137328	-1.94348	0.0519586	0.181296
KLRB1	2188.15	2.34269	0.48498	4.83048	1.36204e-06	2.68926e-05
RPL10A	2180.2	-0.154182	0.153845	-1.00219	0.316252	0.566879
NAP1L1	2177.05	-0.195158	0.187712	-1.03967	0.298495	0.55027
AHNAK	2170.84	-2.56639	0.237973	-10.7844	4.08013e-27	8.37064e-25
PTP4A2	2163.85	-0.275491	0.106565	-2.58519	0.0097325	0.0528485
HCLS1	2156.05	0.337378	0.130733	2.58067	0.00986091	0.0532376
ATP5E	2153.54	0.425962	0.178547	2.38571	0.0170462	0.0801082
FCGR3A	2145.69	-1.40833	0.250514	-5.62174	1.89043e-08	5.28115e-07
PIP4K2A	2117.56	-0.0496958	0.106732	-0.465612	0.641493	0.820544
TMED10	2116.78	0.121717	0.174711	0.696677	0.486005	0.717649
IKZF2	2112.34	0.577534	0.192094	3.00652	0.00264258	0.0184952
GIMAP6	2101.19	-0.190412	0.23071	-0.825331	0.409184	0.655513
CD3G	2098.41	-1.57529	0.399979	-3.93842	8.20187e-05	0.00101213
HNRNPU	2084.8	-0.166199	0.233831	-0.710767	0.477229	0.712702
ATP2B1	2051.45	-1.51094	0.193439	-7.81093	5.67665e-15	3.86189e-13
CD63	2048.94	-0.128616	0.181072	-0.710304	0.477516	0.712702
LOC100156062	2048.47	-0.904074	0.409844	-2.2059	0.0273913	0.113957
ERBIN	2035.22	0.524868	0.132411	3.96393	7.37251e-05	0.000924556
GNAS	2014.74	-0.603673	0.270157	-2.23453	0.0254484	0.107891
OSBPL8	2011.05	-0.845575	0.176702	-4.78532	1.70712e-06	3.31325e-05
LOC100620198	1991.94	-0.147024	0.138216	-1.06372	0.287454	0.538567
MSN	1988.91	-1.17242	0.151688	-7.72913	1.08285e-14	7.03852e-13
CAP1	1976.27	-0.176381	0.196456	-0.897815	0.369284	0.620992
FYN	1976.07	0.948298	0.169762	5.58604	2.32303e-08	6.38103e-07
ADD3	1974.7	-2.66006	0.196086	-13.5658	6.38984e-42	3.49577e-39
SLC25A6	1967.41	0.0982226	0.165721	0.592698	0.553383	0.765613
GPX1	1964.28	-1.78031	0.242256	-7.3489	1.99845e-13	1.17667e-11
HSPA5	1958.17	0.798176	0.24016	3.32351	0.000888912	0.00767856
FAU	1958.14	0.0383547	0.144851	0.264786	0.791174	0.910853
SNRK	1953.38	-0.708252	0.15776	-4.48944	7.14111e-06	0.000117497
SUN2	1951.15	-0.904253	0.186395	-4.85128	1.22665e-06	2.444e-05
MAX	1942.84	0.598839	0.201203	2.97629	0.00291757	0.0201513
LUC7L3	1925.01	0.166339	0.187114	0.888973	0.374018	0.623898
RNF125	1922.81	-0.785733	0.159747	-4.9186	8.7166e-07	1.78827e-05
YWHAZ	1922.23	0.111873	0.129236	0.865647	0.386684	0.636029
RPSA	1917.3	-0.260722	0.2058	-1.26687	0.205201	0.439501
PSIP1	1912.1	-0.154368	0.09202	-1.67755	0.0934355	0.271128
PRKAR1A	1910.91	-0.065665	0.221419	-0.296564	0.766799	0.89943
LOC110255653	1910.84	0.690153	0.305574	2.25855	0.0239116	0.102802
SMAGP	1910.67	-0.200936	0.149942	-1.34009	0.180216	0.407902
BIN2	1903.39	-0.859156	0.14266	-6.0224	1.71855e-09	5.84574e-08
MATR3	1903.15	0.108462	0.107449	1.00943	0.31277	0.563702
DAZAP2	1900.04	-0.224106	0.151731	-1.477	0.139677	0.350929
YWHAB	1839	0.0852177	0.202726	0.420358	0.674224	0.841338
RPL19	1837.39	-0.274718	0.307929	-0.892147	0.372314	0.622989
EPHB6	1832.96	1.64661	0.394183	4.17727	2.95031e-05	0.000411663
DDX6	1821.29	0.0213662	0.177813	0.120161	0.904355	0.961289
HNRNPUL1	1821.25	-0.293522	0.104931	-2.79728	0.00515344	0.0320079
NIPBL	1813.31	-0.107958	0.131052	-0.823781	0.410064	0.656282
ARF6	1811.39	-0.046806	0.129804	-0.360591	0.718406	0.869672
ATRX	1804.49	-0.144655	0.136559	-1.05929	0.289469	0.540404
CTSW	1803.87	0.183319	0.166774	1.09921	0.271677	0.5209
EIF3A	1800.12	0.400019	0.108593	3.68367	0.000229904	0.00245219
CGGBP1	1798.36	-0.0460825	0.120922	-0.381094	0.703134	0.860442
NPM1	1795.13	0.392437	0.182773	2.14713	0.031783	0.127786
PRKACB	1784.68	-0.445405	0.135642	-3.28367	0.00102464	0.00856371
SRRM1	1782.87	-0.113222	0.139171	-0.813543	0.415907	0.661824
CANX	1780.06	0.0156904	0.149344	0.105062	0.916327	0.965398
MCAM	1778.78	0.0390206	0.128121	0.304561	0.760701	0.895678
EPC1	1771.99	-0.0865615	0.150814	-0.573963	0.565993	0.775283
TTF2	1771.23	0.340532	0.171656	1.98381	0.0472774	0.170116
RPS2	1766.76	-0.0230911	0.272134	-0.0848518	0.932379	0.972447
RAD21	1764.1	0.164947	0.121634	1.35609	0.175071	0.401657
UBAC2	1763.84	-1.44781	0.170286	-8.50221	1.86013e-17	1.61745e-15
RPS14	1760.78	-0.0666243	0.18672	-0.356814	0.721231	0.871344
HOPX	1756.11	-0.345159	0.450735	-0.765769	0.443814	0.685562
TOP2B	1751.85	0.261252	0.136479	1.91423	0.0555904	0.190476
SF3B1	1749.77	-0.249969	0.154259	-1.62045	0.105136	0.293114
SSH1	1727.68	-1.48423	0.182103	-8.15051	3.62406e-16	2.88387e-14
ARHGEF18	1726.78	-2.04411	0.237814	-8.59542	8.29581e-18	7.67071e-16
RPL14	1720.16	-0.129167	0.251412	-0.513766	0.607416	0.800945
RPL21	1713.17	-0.414095	0.223186	-1.85538	0.063542	0.208838
LOC100521518	1712.44	0.505327	0.162689	3.10609	0.00189582	0.0141674
BCLAF1	1707.43	0.114456	0.162483	0.704417	0.481173	0.715338
SRSF7	1701.71	0.0484182	0.111264	0.435165	0.663443	0.833531
DYNLT3	1696.59	0.194908	0.101938	1.91203	0.055872	0.191141
RHOA	1691.88	-0.403965	0.146164	-2.76378	0.00571355	0.0348116
PRRC2C	1689.25	0.222063	0.153555	1.44614	0.148137	0.3639
DDX3X	1687.3	0.230139	0.141308	1.62863	0.10339	0.29044
DONSON	1684.43	0.128294	0.146379	0.876447	0.380787	0.630127
PPIA	1683.07	0.257381	0.159046	1.61827	0.105604	0.293764
LOC100155195	1682.81	-0.387308	0.163487	-2.36904	0.0178342	0.0829417
ARF1	1680.6	-0.195952	0.104587	-1.87358	0.060988	0.202522
SLA-6	1680.23	1.44267	0.182273	7.9149	2.47443e-15	1.78512e-13
ACTR2	1676.64	0.100666	0.241073	0.417576	0.676257	0.842674
LYST	1668.84	3.14204	0.307299	10.2247	1.53678e-24	2.52223e-22
CCNL1	1668.08	-0.155716	0.166316	-0.936267	0.349136	0.601713
MORF4L1	1662.53	-0.338804	0.264478	-1.28103	0.200183	0.43323
SETD5	1659.68	-0.101708	0.218315	-0.465878	0.641303	0.820532
FAM20A	1658.48	-0.102469	0.23378	-0.438313	0.66116	0.831944
FGR	1656.92	0.0614798	0.177407	0.346548	0.728931	0.876693
RAPGEF6	1651.91	-0.134212	0.142972	-0.938731	0.347869	0.600278
GNAI2	1642.52	-0.771956	0.136122	-5.67106	1.41915e-08	4.07735e-07
BCL2	1636.79	0.450738	0.264274	1.70557	0.0880883	0.260671
VEPH1	1636.57	-0.162841	0.170374	-0.955786	0.33918	0.592922
BBX	1596.77	0.0366937	0.113871	0.322238	0.747272	0.886436
LOC100624650	1595.94	0.240438	0.263711	0.911749	0.361901	0.614401
YWHAQ	1587.18	-1.25835	0.220784	-5.69946	1.20187e-08	3.50679e-07
CD52	1586.47	-2.92166	0.523557	-5.58039	2.39974e-08	6.5643e-07
LOC100520817	1582.3	-0.112451	0.214254	-0.524848	0.599689	0.797014
PNRC1	1576.06	-0.234861	0.443954	-0.529022	0.59679	0.795276
PIK3CG	1567.38	-0.0177039	0.166603	-0.106264	0.915373	0.96514
MYL6	1566.62	-0.0984747	0.190764	-0.516212	0.605706	0.799873
PRPF40A	1556.54	0.133589	0.127525	1.04755	0.294847	0.546033
GPR37	1554.6	-0.24439	0.203858	-1.19883	0.230594	0.472857
ST13	1553.81	-0.238684	0.138445	-1.72404	0.0847002	0.254023
SFPQ	1542.12	0.258377	0.151728	1.7029	0.0885865	0.261733
KMT2C	1539.4	-0.194738	0.159297	-1.22248	0.221524	0.460989
KLF2	1539.26	-3.10862	0.698681	-4.44926	8.61651e-06	0.000138476
LCP2	1536.87	0.829539	0.125806	6.5938	4.28719e-11	1.83957e-09
FAM46C	1535.8	0.569833	0.197208	2.88951	0.00385845	0.0254192
PRPF4B	1533.03	-0.419994	0.168967	-2.48566	0.0129311	0.0655037
SMARCA2	1532.97	-0.195223	0.152689	-1.27857	0.20105	0.434605
EEF1G	1523.85	-0.0991618	0.152505	-0.65022	0.51555	0.738267
RPL18	1517.64	-0.0900402	0.176236	-0.510907	0.609417	0.801205
KLF12	1510.84	-0.886319	0.155215	-5.71025	1.12807e-08	3.32845e-07
LOC733637	1502.42	-0.156971	0.17379	-0.903221	0.366408	0.618002
RPL27	1501.81	-0.253393	0.163508	-1.54973	0.121207	0.31976
SNX10	1500.44	1.46885	0.119271	12.3153	7.49629e-35	2.73406e-32
EZR	1493.58	-0.489027	0.255606	-1.91321	0.0557214	0.190731
ATP5L	1488.48	0.924438	0.160193	5.77078	7.89065e-09	2.38719e-07
CX3CR1	1484.42	-7.76646	0.591681	-13.1261	2.33365e-39	1.22563e-36
RBM25	1482.12	0.0113418	0.152742	0.0742547	0.940808	0.975536
PAK2	1481.54	-0.0137365	0.113391	-0.121144	0.903577	0.961289
LOC100621287	1478.73	-0.305657	0.157776	-1.93728	0.0527114	0.183435
TNRC6B	1478.31	-0.288719	0.191088	-1.51092	0.130809	0.336532
CELF1	1477.83	-0.067389	0.147904	-0.455626	0.648659	0.824708
RAP1A	1475.51	0.890377	0.205453	4.33373	1.46607e-05	0.000219743
MCL1	1472.77	1.08087	0.158867	6.80365	1.02004e-11	4.71587e-10
TSC22D3	1471.2	-2.96474	0.479198	-6.18688	6.13678e-10	2.2826e-08
SLC35B2	1465.59	0.385045	0.233608	1.64825	0.0993015	0.282214
FNBP4	1465.29	-0.114668	0.165395	-0.693297	0.488123	0.719322
CALR	1459.62	0.784342	0.191235	4.10147	4.1054e-05	0.000553997
LITAF	1451.25	1.08425	0.166877	6.49731	8.17716e-11	3.39766e-09
STK4	1450.62	0.158636	0.130257	1.21787	0.223273	0.463124
RPS5	1446.38	-0.33046	0.217165	-1.5217	0.128085	0.332362
AKAP9	1445.47	-0.490987	0.183479	-2.67598	0.00745119	0.0428158
CORO1A	1442.71	-0.36744	0.141147	-2.60325	0.00923445	0.0506891
KPNB1	1435.37	-0.0910837	0.149018	-0.611226	0.54105	0.758406
CD2	1434.61	-0.308256	0.218882	-1.40832	0.159036	0.380009
S100A10	1434.04	-1.33973	0.170324	-7.86576	3.66873e-15	2.56226e-13
NCBP2	1433.61	0.290918	0.184902	1.57336	0.115635	0.31084
HOOK3	1430.45	-0.190966	0.130435	-1.46407	0.143176	0.355974
TOP1	1429.93	0.732401	0.173286	4.22654	2.37309e-05	0.00033979
HNRNPC	1425.42	0.0118705	0.144227	0.0823038	0.934405	0.973323
ZRANB2	1424.99	-0.139998	0.16199	-0.864242	0.387455	0.636626
RPL24	1420.71	-2.41251e-05	0.164308	-0.000146828	0.999883	0.999959
ZNF395	1420.31	-0.422594	0.210489	-2.00768	0.0446772	0.163038
DOCK10	1416.16	-0.66761	0.173867	-3.83977	0.000123152	0.00143732
BPTF	1413.89	0.113654	0.162954	0.697456	0.485517	0.717649
SLA2	1411.4	0.134402	0.136918	0.981623	0.326286	0.578372
PAPOLA	1405.05	0.000354	0.15451	0.00229111	0.998172	0.999085
CCNI	1398.91	0.0589187	0.115229	0.511319	0.609127	0.801202
LOC102161912	1395.62	0.00199309	0.134905	0.014774	0.988212	0.994951
NSA2	1395.45	0.251611	0.159416	1.57833	0.114489	0.30931
UBC	1393.32	-0.454912	0.257086	-1.76949	0.0768116	0.237191
TES	1387.63	-0.798717	0.30095	-2.65399	0.00795472	0.0451168
PTPN1	1386.86	-1.22743	0.127027	-9.6628	4.33822e-22	5.5844e-20
HNRNPM	1378.13	0.204344	0.157339	1.29875	0.194029	0.42544
STAG2	1378.07	-0.242056	0.143604	-1.68558	0.0918771	0.268734
SRSF3	1372.99	0.0615772	0.137385	0.44821	0.654002	0.827109
PNRC2	1372.28	-0.314219	0.241552	-1.30083	0.193317	0.424566
HNRNPA3	1370.5	-0.479882	0.239197	-2.00622	0.0448327	0.163515
CAB39	1369.38	1.03964	0.242269	4.29127	1.77656e-05	0.000261505
OGT	1366.19	0.59086	0.228081	2.59057	0.00958166	0.052289
THOC2	1364.98	-0.189755	0.124052	-1.52965	0.126104	0.328885
PTPN4	1363.66	-3.92291	0.285349	-13.7478	5.2535e-43	3.13538e-40
PTPN12	1363.6	0.314974	0.188943	1.66703	0.0955082	0.274523
MTDH	1363.6	0.0372462	0.126561	0.294294	0.768533	0.900157
XRN1	1363.04	-0.990284	0.129731	-7.63336	2.28712e-14	1.45072e-12
COX6C	1359.54	-0.132333	0.167261	-0.791177	0.428841	0.672148
LIMD2	1357.34	-0.314685	0.253582	-1.24096	0.214621	0.452124
ITSN2	1355.91	-0.0823434	0.125098	-0.658232	0.510389	0.734382
CD44	1350.11	-0.675869	0.118172	-5.71936	1.06928e-08	3.16207e-07
DHX9	1350.09	0.188825	0.159288	1.18543	0.235848	0.479214
REL	1344.97	-0.159875	0.15638	-1.02235	0.306615	0.557988
TRA2B	1341.82	-0.250773	0.144455	-1.73599	0.0825659	0.24956
ABLIM1	1331.83	-1.50883	0.164511	-9.17161	4.65997e-20	5.1852e-18
IQGAP2	1330.28	-3.65191	0.281444	-12.9756	1.68285e-38	7.89137e-36
EIF2S2	1317.02	0.000494712	0.124557	0.00397178	0.996831	0.99858
SMCHD1	1316.95	0.30024	0.12434	2.41468	0.0157492	0.0754695
ZNF292	1310.93	-0.356343	0.149022	-2.39121	0.0167931	0.0793714
GIMAP7	1309.63	0.704301	0.232983	3.02297	0.00250307	0.017805
RHOQ	1308.28	-1.19858	0.188373	-6.3628	1.98108e-10	7.74154e-09
PNN	1299.34	0.114789	0.166021	0.691414	0.489306	0.719968
PEBP1	1296.23	-0.0010007	0.150666	-0.00664189	0.994701	0.997348
PUM1	1294.66	-0.150004	0.13334	-1.12497	0.260602	0.50836
HIPK1	1288.22	-0.244663	0.194954	-1.25498	0.209488	0.445365
EMP1	1285.14	-4.43012	0.221937	-19.9612	1.19763e-88	3.14497e-85
LOC110257240	1277.96	-0.969035	0.283351	-3.41992	0.000626405	0.00569972
RASA3	1276.5	-3.51766	0.232847	-15.1072	1.45256e-51	1.90721e-48
CYFIP2	1275.79	0.563109	0.161601	3.48456	0.000492952	0.00466315
ATP8A1	1273.22	-0.162543	0.160526	-1.01257	0.311267	0.562164
C7H6orf62	1269.07	-0.133209	0.140412	-0.948699	0.342774	0.595793
KAT6A	1266.18	0.397444	0.167269	2.37608	0.0174977	0.0817921
DEK	1262.67	-0.297924	0.157092	-1.89649	0.0578948	0.195624
ATF7IP	1261.86	0.0513694	0.145438	0.353204	0.723935	0.872924
IKZF1	1259.72	-0.0196572	0.119592	-0.164368	0.869441	0.948377
EIF1	1257.51	0.358902	0.153036	2.34521	0.0190165	0.0866666
MAPRE2	1254.65	0.712938	0.120198	5.93138	3.00399e-09	9.93512e-08
ACOT13	1252.21	-0.168318	0.132371	-1.27156	0.203529	0.437084
KAT6B	1252.05	0.334345	0.144924	2.30703	0.0210531	0.0934372
CREB1	1250.98	0.211182	0.17128	1.23296	0.21759	0.455699
SNTB2	1250.56	-1.20239	0.202232	-5.94563	2.75395e-09	9.17749e-08
VCL	1245.85	-3.54767	0.244863	-14.4884	1.43379e-47	1.34469e-44
CXXC5	1244.26	-1.01278	0.195613	-5.17747	2.24911e-07	5.21747e-06
IRF2BP2	1243.63	0.047075	0.153591	0.306496	0.759227	0.894932
SRSF5	1241.26	-1.09902	0.195564	-5.61977	1.91213e-08	5.33041e-07
SKP1	1239.7	-0.0561458	0.194525	-0.288631	0.772864	0.901998
PPP1R12A	1239.65	-0.35096	0.13048	-2.68975	0.00715057	0.0414512
ADCY7	1239.33	-1.49394	0.223931	-6.67143	2.53325e-11	1.10872e-09
LOC106509717	1236.98	-2.36733	0.300061	-7.88952	3.0336e-15	2.15303e-13
MED1	1236.89	-0.00438089	0.168058	-0.0260677	0.979203	0.991818
UBASH3B	1236	0.796553	0.251366	3.16889	0.00153021	0.0119451
CBLB	1235.82	1.67553	0.185239	9.04524	1.49344e-19	1.5687e-17
OSTF1	1235.8	1.39227	0.246361	5.65135	1.59195e-08	4.54107e-07
ZNF683	1235.04	-6.06774	0.467115	-12.9898	1.39749e-38	6.79594e-36
FOXN3	1234.68	-0.327926	0.14062	-2.33201	0.0197003	0.0888882
RSRP1	1233.97	0.0749735	0.484039	0.154891	0.876907	0.951081
HECA	1232.65	-0.146525	0.168092	-0.871697	0.383374	0.632931
ATP6V1G1	1231.95	0.337406	0.197961	1.70441	0.088304	0.261192
NCOR1	1231.62	-0.16336	0.181905	-0.898049	0.369159	0.620861
MGEA5	1230.91	0.162817	0.141569	1.15009	0.250107	0.496433
LOC110255870	1229.62	-3.52438	0.24003	-14.6831	8.27449e-49	9.478e-46
SMC3	1227.68	-0.0473655	0.129991	-0.364376	0.715577	0.867707
SLA-DRA	1226.12	1.63005	0.25127	6.48724	8.74214e-11	3.58701e-09
BTF3	1225.83	-0.215277	0.173151	-1.24329	0.213762	0.45073
H3F3A	1223.99	-0.457067	0.205367	-2.22561	0.0260404	0.109728
BZW1	1222.9	0.096803	0.202017	0.479181	0.63181	0.814658
SLC9A3R1	1222.22	-0.105312	0.157408	-0.669033	0.503474	0.729862
ITGAM	1219.06	-1.02259	0.199784	-5.11851	3.07961e-07	6.97161e-06
FAM49A	1208.11	-0.930733	0.205601	-4.52688	5.98608e-06	0.000101285
ZFP36L1	1206.52	0.531907	0.152762	3.48194	0.000497787	0.00469874
LPXN	1204.84	-0.40396	0.168021	-2.40421	0.0162073	0.077214
AES	1200.19	-0.864118	0.131449	-6.5738	4.9047e-11	2.09087e-09
FNBP1	1193.28	-0.0164994	0.140618	-0.117335	0.906594	0.962412
KIAA1551	1192.96	-0.817197	0.185782	-4.3987	1.08902e-05	0.00016982
RPL18A	1191.24	-0.225029	0.191325	-1.17616	0.239532	0.483558
WNK1	1189.99	0.337758	0.17171	1.96703	0.0491801	0.174523
N4BP1	1188.57	-1.23879	0.173699	-7.13181	9.90567e-13	5.35232e-11
TRAF3IP3	1187.82	-0.741131	0.164343	-4.50966	6.49311e-06	0.000109021
TLN1	1183.12	0.312459	0.163792	1.90765	0.056436	0.192519
LAMP1	1180.24	0.436154	0.239147	1.82379	0.0681842	0.219554
KIF21B	1178.52	0.0915971	0.250891	0.365088	0.715046	0.867271
ARGLU1	1174.32	-0.659679	0.186773	-3.53198	0.000412468	0.00400866
ARID4A	1172.69	0.0303735	0.188793	0.160882	0.872186	0.94949
CHD2	1172.31	0.102696	0.147253	0.697411	0.485546	0.717649
PARP14	1172.08	2.33315	0.266412	8.75769	1.99286e-18	1.92399e-16
KIAA1109	1170.64	-0.845432	0.235413	-3.59128	0.000329061	0.00329563
SATB1	1170.34	1.19805	0.177037	6.76726	1.3124e-11	5.98327e-10
CSDE1	1170.27	-0.0710978	0.117558	-0.604789	0.545319	0.760089
PTBP1	1169.23	0.0175867	0.158835	0.110723	0.911836	0.96436
HSP90B1	1166.26	0.336791	0.147542	2.28268	0.0224493	0.097894
HNRNPA1	1164.18	-0.817991	0.181476	-4.50743	6.56191e-06	0.000109755
PTPN22	1162.92	-0.51698	0.204787	-2.52447	0.0115871	0.0602532
SYNCRIP	1162.51	-0.0729197	0.117137	-0.622516	0.533603	0.753465
RIPOR2	1157.82	-0.540732	0.176441	-3.06466	0.00217917	0.0158694
SMC6	1154.66	0.856907	0.237045	3.61496	0.000300391	0.00307324
TAOK3	1154.55	0.0517716	0.146483	0.353432	0.723765	0.872798
MIB1	1154.32	0.110089	0.127395	0.864155	0.387503	0.636626
PUM2	1149.36	-0.282823	0.11027	-2.56482	0.0103229	0.0551485
PLPPR3	1146.56	0.0154214	0.163669	0.094223	0.924932	0.9693
PRICKLE4	1143.5	0.647497	0.14934	4.33573	1.45275e-05	0.000218244
PCNP	1142.17	-0.567688	0.177292	-3.20199	0.00136482	0.0108541
ARID1A	1142.01	-0.0267395	0.142158	-0.188097	0.8508	0.941192
KMT2A	1140.47	0.129246	0.209683	0.616389	0.537638	0.755721
LASP1	1133.91	0.0153415	0.162762	0.0942571	0.924905	0.9693
CNOT6L	1133.67	-0.165691	0.189296	-0.875301	0.38141	0.63072
WASF2	1133.57	-0.790473	0.172319	-4.58726	4.49111e-06	7.82073e-05
HNRNPDL	1131.59	-0.526309	0.178234	-2.95292	0.00314787	0.0213931
CHCHD2	1128.96	0.144115	0.125021	1.15273	0.249021	0.495026
SEPT9	1128.79	0.160208	0.180374	0.888201	0.374433	0.624207
NUFIP2	1128.4	0.0687647	0.187861	0.366041	0.714335	0.867036
CBX4	1127.09	-0.181772	0.164077	-1.10784	0.267929	0.516352
CDC42SE1	1126.29	-0.324005	0.423679	-0.764743	0.444425	0.686026
NEDD9	1118.6	0.599698	0.214345	2.79782	0.0051448	0.0319997
EIF5B	1118.45	0.76114	0.142558	5.33917	9.33713e-08	2.31314e-06
LOC102158002	1118.17	-0.577928	0.173912	-3.3231	0.000890226	0.00768048
PRKAR2B	1105.03	-0.392968	0.177166	-2.21807	0.0265498	0.111267
CSNK1A1	1104.92	-0.0954046	0.140208	-0.680451	0.496219	0.725056
REEP5	1104.71	-1.3499	0.192446	-7.01446	2.3084e-12	1.20275e-10
THRAP3	1103.2	-0.0539589	0.113045	-0.47732	0.633134	0.815359
ZFP91	1102.68	-0.242341	0.126435	-1.91673	0.0552726	0.189783
FOXP1	1095.33	-0.324025	0.13727	-2.36049	0.0182509	0.0842894
SMARCC1	1095.04	0.22109	0.159421	1.38683	0.165494	0.389484
SYTL2	1093.68	-1.39078	0.144499	-9.62486	6.27913e-22	7.9274e-20
EPB41	1093.05	0.102961	0.223425	0.460829	0.644921	0.822358
SETD2	1092.81	-0.12016	0.124346	-0.966331	0.333879	0.586735
TPR	1092.01	0.132636	0.115254	1.15081	0.249811	0.496071
INPP5D	1085.27	0.218679	0.240726	0.908415	0.363659	0.615707
PRKCH	1084.96	0.0249803	0.167507	0.14913	0.881451	0.953175
BRD2	1084.3	-0.295471	0.178958	-1.65106	0.098726	0.280943
USP9X	1082.48	-0.253506	0.131613	-1.92614	0.0540863	0.186854
ZBTB7A	1079.93	-0.283445	0.156246	-1.8141	0.0696626	0.222764
SSB	1078.8	-0.403055	0.135026	-2.98501	0.00283567	0.0196788
MOB1A	1078.53	0.508716	0.256608	1.98246	0.0474273	0.170479
S1PR5	1077.43	-4.59669	0.325192	-14.1353	2.3014e-45	1.67874e-42
ANXA11	1074.23	0.1085	0.16504	0.65742	0.510911	0.73483
QKI	1072.87	-0.55339	0.11875	-4.66013	3.16017e-06	5.74696e-05
YTHDC1	1072.07	0.238484	0.176576	1.35061	0.176822	0.403909
TRA2A	1071.38	-0.0745649	0.162068	-0.460083	0.645457	0.822801
METTL23	1070.39	-0.0378104	0.162214	-0.233089	0.815692	0.924315
SORT1	1070.23	-0.627017	0.155958	-4.02041	5.80963e-05	0.000749316
JARID2	1069.38	0.207872	0.220768	0.941589	0.346403	0.598702
NSD3	1067.88	-0.106482	0.142678	-0.746311	0.455479	0.695886
MLLT6	1065	-0.262245	0.146913	-1.78503	0.0742565	0.232495
ZEB2	1064.73	-3.72926	0.239673	-15.5598	1.36584e-54	2.24168e-51
PIGZ	1064.67	0.409836	0.231802	1.76805	0.0770532	0.237489
RBBP6	1061.64	-0.030654	0.142336	-0.215364	0.829484	0.930063
CD8A	1059.11	-3.41438	0.261504	-13.0567	5.81844e-39	2.93831e-36
SLC38A2	1057.85	-0.24216	0.12285	-1.97119	0.0487023	0.173398
CETN3	1055.16	0.179593	0.18816	0.954467	0.339847	0.593321
KDM5A	1053.11	0.147021	0.150271	0.978369	0.327892	0.579982
CD244	1052.98	0.832646	0.148715	5.59892	2.1569e-08	5.94287e-07
ELK4	1049.07	0.101191	0.193412	0.523191	0.600841	0.797675
CD247	1048.78	0.558355	0.186462	2.99448	0.00274916	0.0191493
PPP2R5A	1048.3	-0.815466	0.132479	-6.15545	7.48636e-10	2.7457e-08
PTGER4	1045.1	-2.13844	0.149983	-14.2579	4.00518e-46	3.50586e-43
MYCBP2	1044.55	0.351042	0.0957153	3.66756	0.000244873	0.00257834
EIF4B	1042.49	0.0145839	0.192288	0.0758438	0.939543	0.975502
PBRM1	1041.13	0.187602	0.149614	1.2539	0.209877	0.446041
GPR174	1037.74	-0.000630208	0.173287	-0.00363679	0.997098	0.998668
TAX1BP1	1037.67	-0.138156	0.194722	-0.709503	0.478012	0.713054
CFDP1	1036.9	0.454908	0.228394	1.99177	0.046396	0.168096
LOC106504234	1035.39	1.98251	0.468033	4.23584	2.27699e-05	0.000327457
LRRFIP1	1034.65	-0.435532	0.207942	-2.09449	0.0362167	0.140025
TMEM123	1033.38	1.8726	0.268198	6.98214	2.90726e-12	1.4853e-10
LOC102162486	1032.63	-0.379112	0.137061	-2.766	0.00567481	0.0346237
CBL	1032.41	0.0840656	0.138602	0.606523	0.544168	0.759939
IQGAP1	1032.29	-0.186795	0.11871	-1.57354	0.115593	0.31084
ASXL2	1031.93	0.174433	0.157835	1.10515	0.269093	0.517345
NIN	1025.43	0.325198	0.160921	2.02086	0.0432947	0.159459
HNRNPH3	1024.52	-0.214207	0.417614	-0.512932	0.607999	0.801058
SERF2	1024.43	0.200358	0.190947	1.04929	0.294045	0.545448
ARHGEF3	1024.19	-0.305921	0.159692	-1.91569	0.0554047	0.189988
PICALM	1024.15	-0.512368	0.169901	-3.01568	0.00256403	0.0181111
FAM129A	1024.13	-2.38557	0.259616	-9.18882	3.9717e-20	4.49555e-18
UBE2D2	1023.56	-0.19108	0.144285	-1.32432	0.185396	0.414481
JMJD1C	1021.3	0.628751	0.153977	4.08341	4.43799e-05	0.000591582
TMC6	1016.37	-0.278086	0.190027	-1.4634	0.143358	0.356091
PRF1	1014.41	0.0756203	0.226228	0.334265	0.738179	0.881438
FCER1G	1009.5	0.028846	0.175479	0.164384	0.869429	0.948377
GNG2	1007.99	-1.35391	0.159652	-8.48035	2.24516e-17	1.92673e-15
LOC100512448	1005.87	-0.131632	0.216501	-0.607996	0.54319	0.759693
GGNBP2	1005.71	0.377587	0.159444	2.36815	0.0178774	0.0830317
TLK1	1005.45	-0.509456	0.138585	-3.67614	0.000236793	0.00250809
UBE2Q1	1003.62	0.0155	0.121639	0.127426	0.898603	0.959406
EIF3I	1003.35	0.0581048	0.238016	0.244121	0.807137	0.918903
RSRC2	1003.27	0.211931	0.157733	1.34361	0.179075	0.40616
LDHB	1002.71	0.458373	0.187147	2.44927	0.0143147	0.0707651
CS	1001.39	0.104865	0.17107	0.612994	0.539881	0.75798
DOCK2	1000.22	0.239211	0.159378	1.50091	0.13338	0.340981
S100A4	998.275	-5.22602	0.237019	-22.0489	9.7861e-108	1.28492e-103
GNG5	998.246	0.435719	0.274681	1.58627	0.112678	0.30599
LOC100519098	996.99	0.222288	0.184279	1.20626	0.227718	0.468862
PCBP2	994.159	-0.19455	0.178444	-1.09026	0.275601	0.525049
RBM26	993.871	-0.231696	0.158151	-1.46503	0.142912	0.355718
U2SURP	993.17	-0.280082	0.213877	-1.30955	0.19035	0.421182
PLAC8	993.065	0.760425	0.449578	1.69142	0.0907568	0.266526
CCNG1	991.186	-0.251914	0.158594	-1.58842	0.112191	0.305173
LOC733579	990.914	1.79191	0.337898	5.30313	1.13836e-07	2.77819e-06
GIMAP4	989.89	1.67731	0.155148	10.8111	3.05077e-27	6.3582e-25
FAM49B	986.928	0.349542	0.176113	1.98475	0.0471719	0.170052
LAT2	986.893	-0.206453	0.177453	-1.16342	0.244659	0.489317
SMC4	986.173	0.0809572	0.172077	0.47047	0.638019	0.817766
AOAH	983.106	-0.689041	0.201203	-3.4246	0.000615699	0.00562179
LARP7	982.84	-0.324909	0.139386	-2.331	0.0197535	0.0890041
ZNF148	978.768	0.113525	0.132084	0.859493	0.390069	0.637958
USP47	978.521	-0.38929	0.185147	-2.1026	0.0355006	0.138152
GGCX	975.758	-0.0887147	0.180491	-0.491519	0.623059	0.809496
EEF1D	975.116	-0.0760476	0.229863	-0.330838	0.740767	0.883162
SKAP2	974.839	0.219531	0.220582	0.995235	0.319622	0.570893
TMEM200B	972.409	0.1316	0.252589	0.521006	0.602363	0.798085
CD47	969.55	0.536751	0.159204	3.37147	0.000747695	0.00661093
PITPNC1	968.427	0.035189	0.226744	0.155193	0.87667	0.951059
LOC106507512	966.78	-0.914608	0.216437	-4.22574	2.38153e-05	0.000340627
SP4	965.717	1.61497	0.267097	6.0464	1.48116e-09	5.14486e-08
ELF1	963.714	-0.10996	0.226903	-0.484613	0.627951	0.812555
SRSF2	962.713	0.0611841	0.171355	0.35706	0.721047	0.871242
MPHOSPH8	961.808	0.0735126	0.133795	0.549443	0.582702	0.786581
TESC	961.405	-0.987936	0.160283	-6.16372	7.10573e-10	2.6134e-08
BCL2L11	960.924	-0.886337	0.259189	-3.41966	0.000626997	0.00570116
RPL36AL	960.404	-0.507732	0.185368	-2.73905	0.00616163	0.0368575
NLRC3	959.423	0.172848	0.227794	0.758789	0.447979	0.689483
STK38	959.231	-1.74749	0.161235	-10.8381	2.27029e-27	4.88671e-25
PPP1R18	958.605	0.0895046	0.196941	0.454474	0.649488	0.824748
SLC25A3	957.803	0.105159	0.133892	0.785403	0.432217	0.675752
TTC14	955.245	0.0240011	0.246635	0.0973144	0.922477	0.968381
RASSF5	954.903	0.337373	0.190078	1.77491	0.075912	0.235366
PTPRE	950.826	-1.31809	0.220717	-5.97188	2.3453e-09	7.87566e-08
RAD23B	949.02	0.0316846	0.0971345	0.326193	0.744278	0.885179
CCT2	947.015	-0.0271765	0.208462	-0.130367	0.896276	0.958563
ARF4	946.444	-0.0441812	0.457869	-0.0964931	0.923129	0.968639
SLTM	946.307	-0.094724	0.156217	-0.606362	0.544274	0.759939
ARHGAP30	944.44	-0.751064	0.185652	-4.04555	5.21996e-05	0.00068333
PRPF38B	944.07	0.2365	0.159977	1.47833	0.139318	0.350297
NR3C1	943.477	-0.0314434	0.153093	-0.205387	0.837269	0.934354
CCAR1	943.306	0.455549	0.17003	2.67922	0.0073794	0.0424763
CHRAC1	942.75	-0.750073	0.213124	-3.51943	0.000432479	0.0041692
YBX1	942.18	-0.124555	0.193856	-0.642515	0.520539	0.742576
HERC1	941.61	0.0307733	0.180848	0.170161	0.864883	0.946185
CAPRIN1	941.005	0.44361	0.126769	3.49936	0.000466373	0.00444052
SNAPC3	939.621	-0.188987	0.123674	-1.5281	0.126488	0.329586
SLCO3A1	939.447	-0.763034	0.253922	-3.00499	0.00265589	0.0185686
CD1D	937.493	1.05747	0.162781	6.49626	8.23421e-11	3.41057e-09
AFF3	935.141	0.19322	0.179179	1.07836	0.280872	0.530627
HERPUD2	932.946	-0.903764	0.180086	-5.01851	5.2074e-07	1.12271e-05
NME2	931.755	0.074423	0.16295	0.456724	0.647869	0.824327
LBR	931.595	-0.394865	0.124438	-3.17317	0.00150782	0.0118124
PPIG	931.083	0.640207	0.156325	4.09535	4.21528e-05	0.000566496
SSR2	929.204	-0.038106	0.184966	-0.206015	0.836779	0.934022
SETX	928.136	-0.113977	0.217778	-0.523363	0.600722	0.797675
ATXN7	927.092	-0.692519	0.160592	-4.31228	1.61578e-05	0.000240808
DNAJA1	927.009	0.939665	0.2169	4.33225	1.47594e-05	0.00022097
MACF1	926.083	-0.314523	0.157761	-1.99367	0.0461877	0.16748
ZFP36L2	924.311	-1.70354	0.681293	-2.50045	0.0124035	0.0635421
LRMP	923.298	-0.923196	0.222161	-4.15553	3.24531e-05	0.000449009
NFE2L2	922.506	-0.634812	0.225873	-2.81048	0.00494673	0.0310768
CCDC50	922.24	0.624886	0.17354	3.60081	0.000317224	0.0032089
PPP1CB	921.754	-0.307213	0.250213	-1.22781	0.219519	0.457941
RPL12	921.512	-0.171236	0.153104	-1.11843	0.263384	0.510841
FCGRT	921.419	-1.34869	0.199959	-6.74482	1.53219e-11	6.93714e-10
CD164	919.995	0.422013	0.162003	2.60497	0.00918826	0.0504567
SRGN	916.915	1.77283	0.243864	7.26973	3.60195e-13	2.04734e-11
CHD1	916.71	0.116906	0.14659	0.797501	0.42516	0.668565
PIK3IP1	916.012	-0.78246	0.299508	-2.61248	0.00898871	0.0495473
AKAP17A	913.384	-0.431636	0.201033	-2.14709	0.031786	0.127786
CIRBP	912.917	-1.26962	0.179428	-7.07594	1.48443e-12	7.95532e-11
RPL28	912.599	0.0618463	0.227435	0.27193	0.785676	0.908707
RSF1	909.226	0.0570815	0.162302	0.351699	0.725064	0.873909
ZNF800	905.459	0.54228	0.144408	3.75518	0.000173218	0.00192579
FUBP1	905.305	0.517574	0.17497	2.95807	0.00309569	0.021159
HCST	902.7	-0.49516	0.168787	-2.93363	0.00335024	0.0225117
CNBP	901.872	-0.34859	0.202077	-1.72503	0.0845215	0.253614
MTPN	901.067	0.233818	0.117788	1.98508	0.0471355	0.169978
ZBTB41	897.465	-0.190183	0.148349	-1.282	0.199842	0.432848
ZMYND11	897.148	-0.496363	0.133316	-3.72321	0.00019671	0.00214696
RBMS1	897.085	-0.614287	0.196585	-3.1248	0.00177927	0.0134573
NEMF	896.892	-1.00229	0.143637	-6.97793	2.99554e-12	1.51859e-10
CAMK1D	895.395	-0.20986	0.155657	-1.34822	0.177586	0.405091
GATAD2B	895.139	0.46837	0.146547	3.19605	0.00139323	0.0110466
PTAFR	895.027	-6.96862	0.474702	-14.68	8.6623e-49	9.478e-46
AKT1	894.91	-0.461085	0.165769	-2.78149	0.00541093	0.0333164
CFLAR	894.292	0.406857	0.18507	2.1984	0.0279206	0.115792
CD46	894.151	-0.115332	0.181262	-0.636271	0.5246	0.745858
LOC102158569	893.038	-0.277647	0.222664	-1.24693	0.212424	0.449207
HNRNPA0	892.701	-0.13319	0.177054	-0.752256	0.451897	0.693155
C16H5orf58	891.639	0.590423	0.145599	4.05512	5.01086e-05	0.000659244
NSMAF	891.55	-0.326352	0.307979	-1.05966	0.289301	0.540404
TMEM59	890.037	-1.23801	0.129293	-9.57522	1.01639e-21	1.27097e-19
TOX	887.613	-0.483944	0.218573	-2.21411	0.0268212	0.112248
ST3GAL5	887.246	0.100792	0.192063	0.524783	0.599734	0.797014
NUB1	885.498	-0.0561995	0.144381	-0.389246	0.697094	0.856035
CASC1	885.028	-0.980434	0.206135	-4.75627	1.97203e-06	3.76733e-05
RYBP	883.736	0.679624	0.168803	4.02614	5.66994e-05	0.000732019
RABGAP1L	881.663	-0.0325205	0.130742	-0.248738	0.803563	0.916981
ST8SIA4	881.291	0.338353	0.240425	1.40731	0.159334	0.380374
CAMK4	881.119	1.45467	0.203473	7.1492	8.72828e-13	4.75528e-11
RAN	880.945	0.129096	0.195241	0.661212	0.508476	0.733236
LOC100624113	879.651	-0.595081	0.235174	-2.53039	0.0113936	0.0595532
FLI1	879.227	-0.245489	0.232242	-1.05704	0.290495	0.541558
SLK	877.783	-0.555385	0.166759	-3.33047	0.000867007	0.00751406
EIF3K	876.773	-0.372478	0.17618	-2.11419	0.0344992	0.135391
COX6A1	876.293	0.272472	0.191564	1.42235	0.154923	0.373511
CWF19L2	874.818	0.187935	0.161807	1.16148	0.245447	0.490238
DBI	873.132	0.53094	0.16368	3.24376	0.00117962	0.00961415
EIF4H	868.64	-0.540187	0.143989	-3.7516	0.000175712	0.00194856
TAF7	867.246	0.0980866	0.158015	0.620744	0.534768	0.75429
ARID1B	865.071	0.157065	0.172426	0.910911	0.362342	0.61464
PLEKHO2	864.972	0.0472439	0.230052	0.205362	0.837289	0.934354
TAPBP	862.471	1.01376	0.256618	3.95047	7.79992e-05	0.00096982
TNFAIP8	862.081	0.762768	0.152714	4.99475	5.89107e-07	1.25772e-05
ATP5G3	860.867	0.0782435	0.167848	0.466158	0.641103	0.820356
S100A6	860.866	-5.55629	0.268032	-20.73	1.85958e-95	6.10406e-92
UBE2N	858.364	0.416946	0.136809	3.04765	0.00230637	0.0166206
TRIM56	856.366	0.533022	0.199255	2.67507	0.0074713	0.0429126
ARAP2	854.466	-1.12658	0.236031	-4.77302	1.8148e-06	3.4916e-05
SRI	854.156	1.42618	0.159629	8.93437	4.09505e-19	4.16806e-17
SCML4	851.794	-1.1925	0.197756	-6.03016	1.63801e-09	5.59385e-08
SEMA4D	851.496	-4.39368	0.28101	-15.6353	4.18614e-55	7.85201e-52
LOC102167126	849.351	0.205123	0.20411	1.00496	0.314915	0.565408
PLCG2	848.063	0.656291	0.150267	4.36749	1.25684e-05	0.000192111
RGS1	847.926	1.79445	0.472208	3.80012	0.000144625	0.00165845
SAMHD1	847.369	-0.283065	0.184747	-1.53218	0.125479	0.327684
STMN1	846.777	-1.29567	0.227462	-5.69622	1.22491e-08	3.55333e-07
PUF60	846.583	-0.0507634	0.198302	-0.255991	0.797958	0.914
ERMP1	846.07	1.50636	0.200591	7.50958	5.93153e-14	3.6056e-12
TAF1D	846.021	-0.30426	0.129414	-2.35106	0.01872	0.0857617
SRSF10	844.917	-0.0620532	0.131416	-0.472189	0.636792	0.817082
CYLD	840.633	-0.289839	0.142318	-2.03657	0.0416934	0.154905
EOMES	840.52	4.11124	0.601403	6.83608	8.13922e-12	3.81671e-10
SF3A1	839.848	-0.0335663	0.200002	-0.16783	0.866717	0.947235
ATP5A1	839.729	0.11999	0.153095	0.783757	0.433183	0.676542
ARRDC3	837.183	-0.512133	0.270937	-1.89023	0.0587275	0.197109
KHDRBS1	835.239	0.114359	0.169984	0.672767	0.501096	0.728796
HP1BP3	834.951	-0.482836	0.214208	-2.25405	0.0241933	0.103844
PSMA7	834.935	0.348981	0.164617	2.11996	0.0340093	0.133976
DCP2	834.161	-0.139109	0.175842	-0.791101	0.428885	0.672148
PTP4A1	833.909	0.473758	0.217647	2.17672	0.0295013	0.120896
HUWE1	832.259	0.118851	0.241543	0.492048	0.622686	0.809251
WAC	831.178	-0.140786	0.133255	-1.05651	0.290735	0.541775
EIF5	830.326	-0.187367	0.161203	-1.1623	0.245113	0.489928
SMC1A	830.242	0.255874	0.164532	1.55516	0.119907	0.317351
CSNK2A1	830.211	0.221797	0.140825	1.57498	0.115261	0.31043
PABPN1	828.616	-0.402549	0.240393	-1.67455	0.0940233	0.272326
HMGB2	828.51	-0.495676	0.326099	-1.52002	0.128507	0.333112
LOC100522725	827.958	0.322827	0.182159	1.77222	0.0763579	0.236389
CAPZB	827.939	-0.291163	0.291915	-0.997425	0.318558	0.569303
TBL1XR1	825.758	0.219163	0.165238	1.32635	0.184725	0.413578
IST1	825.255	-0.0299911	0.177363	-0.169094	0.865723	0.946773
NCL	821.885	-0.112996	0.171101	-0.660406	0.508993	0.733348
ARHGAP25	819.495	0.292584	0.139242	2.10126	0.0356178	0.138518
ARL6IP1	819.327	0.418922	0.250641	1.6714	0.0946425	0.273214
CHD7	818.685	0.829871	0.215865	3.8444	0.000120848	0.0014156
SPCS2	814.354	0.405211	0.142459	2.84441	0.00444943	0.0284703
HINT1	814.175	0.363278	0.177562	2.04593	0.0407636	0.152747
CPD	813.537	1.42342	0.253935	5.60544	2.07732e-08	5.76643e-07
AP1S2	812.985	-0.329546	0.185136	-1.78002	0.075072	0.233743
TAOK1	811.392	-0.446553	0.137207	-3.2546	0.00113553	0.00932428
SH3BGRL	810.269	0.0380136	0.171814	0.221249	0.824899	0.928816
KRAS	808.615	0.466676	0.190964	2.44378	0.0145341	0.0713395
TSPAN3	807.986	1.3439	0.285809	4.70208	2.57521e-06	4.7961e-05
USP34	806.565	0.0962037	0.119948	0.802045	0.422527	0.667041
FOXO3	806.462	-0.711017	0.173766	-4.0918	4.28038e-05	0.000572899
IPCEF1	804.764	3.52048	0.322954	10.9009	1.14174e-27	2.4985e-25
DIAPH1	804.246	-0.993576	0.171477	-5.79421	6.86451e-09	2.10118e-07
CMTM6	803.839	0.20525	0.167011	1.22896	0.219086	0.457402
ABR	803.634	-0.732929	0.20498	-3.57561	0.000349415	0.00347299
HDAC7	803.221	0.939508	0.225351	4.1691	3.0581e-05	0.000425454
PWWP2A	802.212	-1.83177	0.199375	-9.18759	4.01751e-20	4.50854e-18
BOD1L1	802.171	-0.0511699	0.19378	-0.264062	0.791732	0.911032
TGFBR2	801.704	-0.457593	0.195773	-2.33737	0.0194201	0.0879868
CPNE3	801.017	-0.461939	0.153129	-3.01667	0.00255567	0.0180992
LOC110262252	798.77	-0.597474	0.251334	-2.37721	0.0174443	0.0816262
PSME1	797.965	0.213865	0.206426	1.03603	0.300186	0.551785
PPP4R3B	797.712	0.17379	0.129094	1.34623	0.178229	0.405543
TOB2	796.209	-0.0849887	0.175154	-0.485224	0.627518	0.812259
IPO7	795.894	0.568752	0.152916	3.71938	0.000199709	0.00217608
PHIP	795.708	0.18711	0.145467	1.28627	0.198347	0.430928
MARCH6	795.612	-0.129879	0.153519	-0.846011	0.397547	0.644736
RCSD1	795.279	-0.435723	0.149342	-2.91762	0.00352715	0.0234425
PHF20L1	795.123	-0.126258	0.191041	-0.660896	0.508679	0.733236
CREBRF	794.513	-0.355081	0.187843	-1.89031	0.0587169	0.197109
CELF2	794.472	-0.233598	0.156372	-1.49387	0.135211	0.344485
PXK	794.047	0.000185176	0.180844	0.00102395	0.999183	0.99953
BRD4	791.85	-0.370817	0.275735	-1.34483	0.17868	0.405543
PURA	791.413	0.0633743	0.116855	0.542335	0.587588	0.789746
FUNDC1	790.846	0.365938	0.239051	1.53079	0.12582	0.328368
MAP3K1	790.019	-0.313093	0.195629	-1.60044	0.1095	0.300971
RUFY2	789.937	-0.398286	0.278978	-1.42766	0.153389	0.371107
ANP32B	789.297	0.167025	0.116663	1.43168	0.152235	0.369473
WTAP	788.983	0.0458407	0.128587	0.356495	0.72147	0.871468
C7H6orf106	784.874	-0.762637	0.137803	-5.53424	3.12584e-08	8.35892e-07
YY1	784.575	-0.0629811	0.1395	-0.451479	0.651644	0.826078
ARPC4	784.225	0.565534	0.179602	3.14882	0.00163932	0.0126094
RBM38	784.041	-1.97137	0.293646	-6.71343	1.90103e-11	8.43261e-10
STAT1	782.811	0.829685	0.167517	4.95286	7.31315e-07	1.52415e-05
SNRPE	782.775	0.0404098	0.159719	0.253006	0.800264	0.915125
CREBZF	782.393	-0.638611	0.210518	-3.03353	0.00241713	0.0172953
CD96	781.055	2.20884	0.216524	10.2013	1.95581e-24	3.17034e-22
ARL4C	780.514	-1.01542	0.1493	-6.80123	1.03729e-11	4.76482e-10
SNRPN	780.442	-0.667741	0.147775	-4.51862	6.22451e-06	0.000105049
GSE1	779.351	0.165544	0.20047	0.82578	0.408929	0.655425
TMED9	778.337	0.0472869	0.137825	0.343093	0.731528	0.878449
PRRC2B	778.318	-0.467416	0.178893	-2.61282	0.00897973	0.0495186
ZNF207	776.634	0.374908	0.136623	2.7441	0.00606768	0.0364282
EXOC2	774.955	-0.731808	0.149878	-4.88268	1.04652e-06	2.12707e-05
VPS4B	772.91	0.281723	0.148731	1.89418	0.058201	0.196195
TXNIP	772.189	-0.00944324	0.25861	-0.0365154	0.970871	0.987889
VEZF1	771.045	-0.694358	0.128543	-5.40177	6.59852e-08	1.66293e-06
SNX6	770.937	0.264144	0.123327	2.14181	0.0322086	0.128896
PDPK1	770.632	0.153489	0.19529	0.785953	0.431895	0.675334
LOC100624226	768.114	-0.820011	0.234303	-3.49979	0.000465627	0.00443986
CTSS	767.818	0.918399	0.210122	4.37079	1.23796e-05	0.000189666
KLRG1	767.632	-6.12477	0.288867	-21.2027	9.01226e-100	3.94437e-96
EVI2B	766.912	0.355758	0.1922	1.85098	0.064172	0.210458
BANF1	766.515	0.808105	0.172037	4.69728	2.63652e-06	4.88949e-05
KIF2A	766.447	0.235346	0.11529	2.04135	0.0412161	0.153784
HNRNPD	766.237	0.0715601	0.123852	0.577788	0.563407	0.773396
ITGA1	761.905	-1.76346	0.25011	-7.05073	1.7798e-12	9.42292e-11
EIF3J	761.694	0.342647	0.166108	2.06279	0.0391325	0.148414
CEP85	758.872	-0.180994	0.13769	-1.3145	0.188679	0.419109
CHMP4B	758.854	-0.235833	0.132328	-1.78219	0.0747184	0.23314
H2AFZ	757.948	0.350956	0.128424	2.7328	0.00627993	0.0374287
RBPMS	756.802	-2.17542	0.225515	-9.64645	5.08891e-22	6.48712e-20
IL16	754.65	1.52449	0.24104	6.32463	2.53842e-10	9.77403e-09
LOC100626276	754.121	-3.11463	0.477717	-6.51982	7.03939e-11	2.94354e-09
RNPS1	753.934	0.181667	0.20539	0.884501	0.376426	0.626264
SDCBP	753.225	-0.514601	0.317283	-1.6219	0.104825	0.292719
ZCCHC11	753.004	0.0260407	0.188913	0.137845	0.890363	0.956212
GNA13	752.451	-0.216384	0.164659	-1.31413	0.188802	0.41924
CTCF	749.939	0.154502	0.185485	0.832961	0.404867	0.651224
ZC3H11A	748.916	-0.124342	0.13292	-0.935469	0.349547	0.602051
TNFSF10	748.733	1.29657	0.237657	5.45563	4.87983e-08	1.26375e-06
EP300	748.385	-0.165487	0.114669	-1.44317	0.148972	0.365062
ATP5F1	746.343	0.270582	0.206303	1.31158	0.189663	0.420229
DCAF7	745.375	0.183679	0.166167	1.10539	0.268992	0.517305
RINL	744.501	0.343425	0.251676	1.36455	0.172394	0.398292
UBE2G1	744.495	0.0345493	0.126103	0.273977	0.784102	0.908352
DGKZ	742.485	-0.276627	0.185521	-1.49108	0.13594	0.345775
PIK3AP1	742.07	0.429117	0.201564	2.12894	0.033259	0.131851
PIAS1	741.964	0.173094	0.136683	1.26639	0.205373	0.439534
CTSC	741.424	0.261509	0.180034	1.45255	0.146347	0.360804
TM9SF2	740.71	-0.101494	0.175361	-0.578774	0.562742	0.772968
CCDC186	740.196	-0.740917	0.153967	-4.81218	1.49291e-06	2.92565e-05
HNRNPR	740.188	-0.278414	0.162003	-1.71857	0.085693	0.256007
HDGFL3	740.18	-0.202934	0.192876	-1.05215	0.292731	0.544028
YTHDF2	737.708	0.289508	0.148773	1.94597	0.051658	0.180678
VAV3	736.892	0.408449	0.231031	1.76794	0.0770709	0.237489
ATF4	736.672	0.254493	0.204574	1.24401	0.213495	0.450383
UBAP2	736.309	-0.602358	0.158991	-3.78864	0.000151477	0.00171752
ATP5O	734.744	-0.48927	0.284496	-1.71978	0.0854723	0.255638
LOC110261249	734.384	0.119527	0.177113	0.674865	0.499762	0.727997
KIF5B	733.061	-0.312738	0.134141	-2.33142	0.0197313	0.0889974
TUBB	733.011	0.248103	0.198045	1.25276	0.210294	0.446433
U2AF1	731.501	-0.327706	0.194706	-1.68308	0.0923592	0.269663
VPS41	731.204	-0.352094	0.249015	-1.41394	0.157378	0.377308
RCN2	730.331	0.553093	0.170617	3.24173	0.00118807	0.00966502
RAB5A	730.007	-0.055506	0.130503	-0.425323	0.670601	0.839051
GATA3	728.367	0.218339	0.19389	1.1261	0.260124	0.507998
PAPD5	725.235	-0.718721	0.153704	-4.67601	2.92514e-06	5.37914e-05
SSH2	723.74	-0.457072	0.181583	-2.51715	0.0118307	0.0612285
FMR1	721.964	-0.174911	0.131127	-1.3339	0.182236	0.410096
FBXW7	721.825	-0.306524	0.121237	-2.52831	0.0114613	0.0597593
UBXN11	720.348	-0.195466	0.132706	-1.47293	0.14077	0.352327
FAM208A	719.97	-0.576354	0.180747	-3.18874	0.00142895	0.0112821
PPP1R16B	719.601	-2.15004	0.204199	-10.5291	6.34338e-26	1.14094e-23
MGST1	719.532	0.0438234	0.233891	0.187366	0.851373	0.941224
HMGN1	719.51	1.07669	0.233922	4.60277	4.16909e-06	7.34768e-05
MAP3K2	718.587	0.468205	0.164817	2.84075	0.0045007	0.0287356
MIDN	716.587	-0.422827	0.239884	-1.76263	0.0779622	0.239408
CEP83	715.442	3.22777	0.295426	10.9258	8.67641e-28	1.93087e-25
EIF1AX	715.364	-0.886126	0.191858	-4.61865	3.86237e-06	6.83463e-05
RBM5	715.326	-0.232047	0.182775	-1.26957	0.204236	0.438102
SPEN	714.079	-0.108896	0.19203	-0.567076	0.570663	0.778554
CCNL2	713.57	-0.202428	0.145372	-1.39248	0.163776	0.387576
DDX46	712.464	-0.418804	0.178834	-2.34186	0.019188	0.0871759
LOC100625510	711.639	0.582474	0.233317	2.49649	0.0125429	0.0639506
SLA-DQA1	711.313	1.14948	0.329729	3.48613	0.000490057	0.00464246
RBM27	711.234	-0.0112174	0.140886	-0.0796201	0.936539	0.974256
SRP14	710.733	-0.0304758	0.145723	-0.209135	0.834343	0.932413
EML4	710.164	-0.00205306	0.162567	-0.012629	0.989924	0.99584
RIT1	708.641	-1.84767	0.145017	-12.7411	3.49452e-37	1.52943e-34
HIVEP2	708.492	0.254086	0.220995	1.14973	0.250254	0.496575
SCAF11	707.724	0.222701	0.131559	1.69278	0.0904965	0.265983
AFG3L2	705.205	-0.934778	0.182091	-5.13357	2.843e-07	6.48066e-06
FUS	705.101	-0.347543	0.211507	-1.64317	0.100347	0.284608
LY6D	705.011	-6.96522	0.747635	-9.31634	1.20424e-20	1.38699e-18
HIPK2	704.786	0.731944	0.214389	3.41409	0.00063995	0.00580287
SYTL3	704.262	0.0199973	0.165413	0.120893	0.903776	0.961289
IRF1	703.372	0.191661	0.150272	1.27543	0.202157	0.435791
LOC100513133	703.244	-1.21049	0.467941	-2.58685	0.00968579	0.0527257
UBXN7	702.975	-0.533205	0.156569	-3.40557	0.00066027	0.00594198
KLHL28	702.541	0.571834	0.142697	4.00733	6.14092e-05	0.000788174
ARL6IP5	702.022	0.624158	0.133726	4.66745	3.04959e-06	5.569e-05
ADNP	701.758	0.24607	0.166199	1.48058	0.13872	0.349755
CD84	701.557	0.92026	0.216552	4.2496	2.14148e-05	0.000309325
ITGB7	701.133	-2.2259	0.321933	-6.91416	4.70658e-12	2.27705e-10
PTS	701.112	-0.477965	0.18632	-2.56529	0.0103089	0.0551123
SERP1	700.941	0.0116842	0.164019	0.0712371	0.943209	0.976375
PPP2R5E	698.539	-0.0936338	0.156887	-0.596825	0.550624	0.763518
TRIP12	695.833	0.371528	0.11766	3.15763	0.00159056	0.0123065
ADD1	695.647	-0.856727	0.132415	-6.47	9.80054e-11	3.97164e-09
SUPT16H	694.996	0.665172	0.174549	3.81081	0.000138514	0.00159674
ZC3H15	694.341	0.477238	0.156075	3.05774	0.00223015	0.0161778
LAPTM4A	693.612	-0.0979849	0.161543	-0.606558	0.544145	0.759939
TET2	692.017	-0.466783	0.204006	-2.28808	0.0221329	0.0968074
SREK1	691.749	0.29005	0.207376	1.39867	0.161913	0.384503
ANKRD10	691.282	-0.720863	0.167305	-4.30868	1.64234e-05	0.000243874
EHBP1L1	691.265	-0.195086	0.200101	-0.97494	0.32959	0.581734
STK17A	690.566	-0.207186	0.147784	-1.40195	0.160931	0.382829
C9H1orf74	690.519	-0.718621	0.155056	-4.63458	3.57668e-06	6.39816e-05
PDIA3	689.932	0.627503	0.239426	2.62086	0.00877073	0.0486642
RTF1	689.316	0.0992216	0.165948	0.597907	0.549902	0.762994
COX7C	687.908	0.0997375	0.148273	0.672662	0.501163	0.728796
GRHL2	687.756	-0.653766	0.163614	-3.99578	6.44825e-05	0.000824396
SH3BGRL3	687.605	-0.15339	0.138217	-1.10978	0.267094	0.515197
FAM172A	684.174	-0.199155	0.126384	-1.57579	0.115075	0.310253
SUMO2	683.72	0.17291	0.160967	1.07419	0.282736	0.532691
GZMH	683.7	-5.79354	1.02878	-5.63147	1.78677e-08	5.02362e-07
CXCR6	683.351	8.56015	0.971864	8.80797	1.27433e-18	1.27725e-16
SESN3	681.186	0.936676	0.213555	4.38612	1.1539e-05	0.000178664
LPGAT1	680.931	0.413268	0.150501	2.74595	0.00603362	0.0362802
XRN2	680.515	-0.314333	0.160115	-1.96318	0.0496256	0.175534
BECN1	679.485	0.210777	0.163462	1.28945	0.197241	0.429767
G3BP2	677.439	0.80199	0.201434	3.98141	6.85085e-05	0.000867422
FAM160B1	676.596	0.2463	0.15512	1.58781	0.11233	0.305235
SLU7	676.56	-0.0248895	0.19651	-0.126658	0.899211	0.959734
LOC110257335	674.984	-0.0532939	0.165321	-0.322367	0.747175	0.886436
POFUT1	672.103	0.693364	0.142015	4.88232	1.04847e-06	2.12773e-05
RAB27A	671.474	-0.36248	0.155428	-2.33214	0.0196934	0.0888876
NOP10	670.195	0.215496	0.199856	1.07826	0.280919	0.530637
EIF4G3	670.069	0.864159	0.123576	6.99293	2.69213e-12	1.38618e-10
DOCK5	669.92	-5.51029	0.522632	-10.5434	5.45181e-26	1.0082e-23
ELAVL1	669.811	-0.383785	0.163428	-2.34835	0.018857	0.0862344
HELZ	669.365	0.0852177	0.191065	0.446014	0.655587	0.827918
ILF3	668.274	-0.0549091	0.321438	-0.170823	0.864363	0.945915
KLHL8	668.053	-2.49529	0.221848	-11.2477	2.37599e-29	6.117e-27
PIM1	667.997	-1.43882	0.593228	-2.42541	0.0152912	0.0738679
G3BP1	667.155	0.180377	0.14317	1.25988	0.207714	0.443223
CCNH	666.093	0.909325	0.196589	4.62551	3.73685e-06	6.65738e-05
PGAM1	665.639	0.116741	0.230798	0.505816	0.612986	0.803325
SUZ12	665.466	-0.0473361	0.168695	-0.280602	0.779016	0.90584
CD37	665.425	-0.0484477	0.189206	-0.256058	0.797906	0.914
CEP350	664.662	0.0733474	0.133266	0.550385	0.582056	0.786173
PSMB1	664.639	-0.0855219	0.178783	-0.478356	0.632397	0.814935
TMEM50A	662.744	0.0203049	0.146679	0.138431	0.8899	0.956027
LATS2	661.392	0.0271166	0.193549	0.140102	0.88858	0.955661
TBCA	661.204	0.0798153	0.150171	0.531498	0.595074	0.794386
AP3D1	659.843	-0.277432	0.175684	-1.57915	0.114301	0.308885
CDH23	659.336	-0.285647	0.14116	-2.02356	0.0430149	0.158754
ZBTB38	657.892	2.00089	0.185626	10.7791	4.31903e-27	8.59225e-25
FSCN1	657.735	0.926385	0.239137	3.87388	0.000107118	0.00127976
CCND3	657.184	-0.582098	0.198659	-2.93013	0.00338818	0.0226742
GIMAP5	656.816	0.233219	0.295003	0.790565	0.429198	0.672559
LOC110258364	656.053	-0.698485	0.221103	-3.15909	0.00158261	0.0122594
SQSTM1	656.037	0.046552	0.219507	0.212075	0.832048	0.931196
CRY1	655.231	-0.265183	0.172116	-1.54072	0.123385	0.323491
EPS15	655.008	0.187488	0.15774	1.18859	0.2346	0.477612
C3H16orf54	654.3	-1.04523	0.190985	-5.47286	4.42822e-08	1.15822e-06
LOC102158401	653.945	0.8833	0.470201	1.87856	0.0603047	0.200929
SMARCA5	652.784	-0.0744502	0.128276	-0.580389	0.561652	0.771875
GRK6	652.587	-0.0723177	0.124983	-0.57862	0.562845	0.773029
PTPN18	652.506	0.135796	0.185498	0.732062	0.46413	0.702552
SPAG9	652.321	0.0865942	0.227632	0.380413	0.703639	0.860703
RBBP7	652.095	-1.0822	0.278938	-3.8797	0.000104585	0.00125178
GABPB2	652.004	-0.540653	0.16754	-3.227	0.00125095	0.0100643
MCC	651.793	-0.175225	0.185029	-0.947011	0.343633	0.596516
IL4R	651.65	-0.494003	0.187928	-2.62868	0.00857178	0.0479193
EWSR1	650.48	0.0341332	0.218749	0.156038	0.876003	0.950887
SEC62	650.177	0.110313	0.148715	0.741779	0.458221	0.697963
ZBTB20	649.539	-0.0858741	0.222043	-0.386745	0.698945	0.857116
LYRM7	649.475	-0.122164	0.179282	-0.681409	0.495613	0.724914
MIER1	649.455	0.150919	0.164184	0.919208	0.357987	0.610649
SEC11A	648.494	0.101812	0.158645	0.641765	0.521026	0.742835
MAPRE1	648.248	0.161005	0.236576	0.680565	0.496147	0.725056
RAB14	648.136	-0.0214309	0.14201	-0.150912	0.880045	0.952464
EFR3A	647.54	0.246058	0.206474	1.19172	0.233372	0.476544
ZCCHC6	647.538	0.120282	0.172312	0.698048	0.485147	0.71754
RALBP1	647.393	0.000378393	0.194512	0.00194534	0.998448	0.999285
PTGDR	646.075	-2.00722	0.250409	-8.01574	1.09474e-15	8.16701e-14
SBNO1	645.331	0.271166	0.138018	1.96472	0.0494468	0.175215
IVNS1ABP	644.875	-0.160108	0.152694	-1.04856	0.294382	0.545588
LOC100156073	643.551	0.29424	0.193443	1.52107	0.128242	0.332573
CPSF6	643.099	0.301535	0.207199	1.4553	0.145588	0.359858
TARDBP	642.903	-0.0754411	0.124222	-0.607309	0.543646	0.759693
EFHD2	642.69	-1.19596	0.199259	-6.00203	1.94863e-09	6.61123e-08
DENND3	642.167	-1.81899	0.25714	-7.0739	1.50637e-12	8.04011e-11
TIA1	641.789	-0.327919	0.166124	-1.97394	0.0483885	0.172882
ARMC7	641.104	-0.159685	0.211503	-0.755005	0.450246	0.691592
PRDM1	640.651	0.535409	0.174177	3.07394	0.00211253	0.0154786
GABARAPL2	640.047	0.130294	0.252773	0.515461	0.606231	0.800303
CCDC12	638.881	-0.850339	0.200523	-4.24061	2.22916e-05	0.000321282
MFAP1	637.595	0.106396	0.151242	0.70348	0.481756	0.715772
CSTF2T	637.254	0.464945	0.163851	2.83761	0.00454533	0.0289883
CLTC	637.03	0.440236	0.16	2.75147	0.00593276	0.0358353
MGAT4A	635.807	-2.09753	0.228818	-9.16681	4.8723e-20	5.3759e-18
OCIAD1	634.272	-0.336334	0.155317	-2.16548	0.0303513	0.123647
HNRNPAB	632.84	-0.140946	0.285085	-0.494401	0.621023	0.808326
ENO1	632.567	-0.624041	0.177904	-3.50774	0.000451928	0.00431551
SRSF4	632.559	-0.298895	0.19397	-1.54093	0.123334	0.323422
PPM1A	632.452	-0.445804	0.131242	-3.39681	0.000681752	0.006106
EIF2AK4	632.096	-0.0250965	0.153897	-0.163074	0.87046	0.948634
SNRPG	631.99	0.658102	0.184237	3.57205	0.000354203	0.00351508
LARP1	631.737	-0.29052	0.247969	-1.1716	0.241358	0.485856
CDC42EP3	631.243	-3.20061	0.254978	-12.5525	3.85115e-36	1.58017e-33
ZBTB44	630.019	0.275532	0.140865	1.95599	0.0504659	0.177598
ANP32E	628.726	0.123482	0.177216	0.69679	0.485934	0.717649
STAT5B	628.522	-0.665236	0.148142	-4.49053	7.10469e-06	0.000117045
VCP	627.038	0.439523	0.168566	2.60743	0.00912238	0.0501368
SYF2	626.783	-0.462653	0.147382	-3.13914	0.00169445	0.0129349
RASAL2	626.761	-0.65843	0.199192	-3.3055	0.000948076	0.0080519
RB1CC1	626.137	-0.648375	0.151068	-4.29193	1.77125e-05	0.000261015
MRNIP	626.121	-0.0145339	0.22671	-0.0641078	0.948884	0.978162
NDFIP1	625.925	0.132694	0.19713	0.673129	0.500865	0.728614
APMAP	625.416	0.796901	0.155289	5.13174	2.87069e-07	6.52113e-06
CBX6	625.322	-0.452922	0.158126	-2.86431	0.00417922	0.0270445
EIF3H	624.932	-0.149257	0.226342	-0.659431	0.509619	0.733559
PLXNC1	623.658	4.85744	0.555136	8.74999	2.13367e-18	2.03008e-16
STRBP	622.851	-1.07782	0.189663	-5.68284	1.32479e-08	3.82298e-07
PAFAH1B1	622.385	0.0662379	0.137056	0.483291	0.628889	0.812888
CAST	622.156	-0.698875	0.159969	-4.36883	1.24917e-05	0.000191161
LOC100523526	622.015	0.146431	0.531451	0.27553	0.782909	0.907821
RAD50	621.902	0.456152	0.163287	2.79355	0.00521329	0.0322728
WDR82	621.704	-0.302526	0.187195	-1.6161	0.106072	0.294756
UPF2	621.674	0.446387	0.193886	2.30232	0.0213169	0.0942711
NUP50	621.078	-0.221185	0.17072	-1.2956	0.195113	0.426546
VPS13B	619.198	-0.12144	0.144979	-0.837637	0.402235	0.648893
CHD4	619.146	0.238531	0.149913	1.59113	0.111581	0.303921
SAP18	619.113	0.0481559	0.145834	0.330211	0.74124	0.883406
RBM3	618.82	-0.220112	0.353999	-0.621787	0.534082	0.753789
U2AF2	618.488	0.220735	0.242262	0.911142	0.362221	0.614635
MAT2B	617.905	0.314576	0.306245	1.0272	0.304325	0.556486
KLHDC2	617.258	-2.12793	0.19038	-11.1773	5.26667e-29	1.32983e-26
PHC3	617.066	-0.352183	0.23191	-1.51862	0.128858	0.33338
PPP3CC	616.232	-1.67653	0.207244	-8.08964	5.98423e-16	4.64929e-14
ZNF652	616.183	1.00045	0.250975	3.98626	6.71228e-05	0.000852343
UBE2H	615.653	0.355009	0.144316	2.45995	0.0138957	0.0690577
SLA-11	615.611	0.318179	0.270844	1.17477	0.240086	0.484187
TNRC6A	615.408	0.540023	0.153737	3.51265	0.000443665	0.00425354
TMEM87A	614.278	-0.409758	0.194281	-2.1091	0.0349356	0.136641
GPBP1L1	613.624	-0.50413	0.163827	-3.07721	0.00208945	0.0153609
NARS	612.594	0.0640827	0.17767	0.360684	0.718335	0.869672
TGOLN2	612.243	0.161165	0.176902	0.91104	0.362274	0.614635
SERINC1	611.128	-0.20887	0.17948	-1.16375	0.244524	0.489198
KMT5B	610.715	-0.260423	0.166192	-1.567	0.117116	0.313247
NOTCH1	610.454	-0.139449	0.221755	-0.628843	0.529452	0.750257
EIF4G2	610.34	-0.0275657	0.341905	-0.0806238	0.935741	0.974169
COX5B	610.287	0.778398	0.207142	3.7578	0.000171413	0.00191057
TRAM1	609.551	0.35602	0.248808	1.4309	0.152458	0.369739
CMIP	608.408	0.651123	0.201883	3.22524	0.00125866	0.0101078
COPB1	608.219	0.508996	0.190531	2.67146	0.0075522	0.0432826
ASH1L	607.87	-0.259297	0.206078	-1.25825	0.208303	0.443996
WAPL	607.725	0.202893	0.133512	1.51966	0.128596	0.333112
CLTA	605.86	0.68964	0.154949	4.45077	8.55636e-06	0.000137678
VASP	605.81	0.275349	0.176416	1.56079	0.118572	0.315165
RGS19	605.32	-2.65446	0.237919	-11.157	6.62079e-29	1.64021e-26
TACC1	604.841	-0.693632	0.148369	-4.67505	2.93877e-06	5.39666e-05
KIF7	604.538	-7.53792	0.669909	-11.2522	2.25994e-29	5.93459e-27
SELPLG	604.482	-3.09648	0.281363	-11.0053	3.60389e-28	8.44984e-26
PDGFA	604.363	-0.702843	0.334125	-2.10353	0.0354192	0.137958
SEC63	604.097	-0.0613482	0.160763	-0.381606	0.702753	0.8601
LOC100516480	604.077	0.0640115	0.23886	0.267988	0.788709	0.909675
LOC100516606	603.863	-0.544585	0.177636	-3.06574	0.0021713	0.0158324
KDM2A	603.459	0.0138272	0.181226	0.0762979	0.939182	0.975204
SDHC	603.104	-0.0988025	0.218754	-0.451661	0.651513	0.826078
RCHY1	603.016	-1.45423	0.295106	-4.92782	8.31542e-07	1.71399e-05
MGA	602.901	0.421421	0.174215	2.41897	0.0155646	0.0749131
INPP5B	602.476	0.72115	0.190134	3.79285	0.000148926	0.0016974
IK	601.575	-0.212719	0.117397	-1.81196	0.0699917	0.223219
LCK	601.513	-0.342352	0.153581	-2.22913	0.0258053	0.109016
ZNF281	601.05	-0.148309	0.150881	-0.982955	0.32563	0.57746
DIAPH2	600.88	0.184313	0.225947	0.815736	0.414651	0.660724
CREBBP	600.603	-0.469316	0.158671	-2.95779	0.00309852	0.0211673
RAB35	600.215	0.250451	0.242217	1.03399	0.301139	0.552769
IER5	599.773	1.04248	0.190698	5.46666	4.58586e-08	1.19707e-06
MAP3K12	599.705	-0.0254938	0.193886	-0.131488	0.895389	0.958146
TLE3	599.267	-0.374486	0.194833	-1.92208	0.0545952	0.188104
RHOH	599.088	0.509656	0.177105	2.8777	0.00400584	0.0261285
AIMP1	598.35	-0.223007	0.188318	-1.1842	0.236332	0.4797
ACIN1	598.177	-0.457984	0.195136	-2.347	0.0189252	0.0864306
SEPT6	597.747	-0.234901	0.131056	-1.79237	0.0730734	0.23003
GNB1	597.601	-0.153082	0.187951	-0.814475	0.415373	0.661333
IRF2BPL	597.514	-1.92071	0.261323	-7.34995	1.98278e-13	1.1727e-11
ARHGAP9	597.408	0.701806	0.214242	3.27576	0.00105377	0.00874842
ANKHD1	597.276	0.322271	0.172667	1.86643	0.0619815	0.205023
CHTOP	597.156	-0.50589	0.116966	-4.3251	1.5246e-05	0.000227736
KDM1B	596.777	-0.299124	0.317125	-0.943236	0.34556	0.598369
ZMYND8	596.694	-0.45538	0.179886	-2.5315	0.0113577	0.0593895
SNRPB2	595.816	-0.0266838	0.166172	-0.16058	0.872425	0.949593
LOC100626318	595.584	-0.135259	0.234034	-0.577944	0.563302	0.773396
PPP3R1	595.175	0.355497	0.188227	1.88866	0.058937	0.19756
NFAT5	594.748	-0.727525	0.226198	-3.21632	0.00129848	0.0103957
UGCG	594.644	0.61571	0.194298	3.1689	0.00153016	0.0119451
LOC100152566	593.065	0.240537	0.235364	1.02198	0.30679	0.558141
UBP1	592.696	-0.444096	0.158912	-2.7946	0.0051964	0.0322137
DYRK1A	592.648	0.195733	0.176149	1.11118	0.266493	0.51434
NFIL3	592.642	0.366356	0.277039	1.3224	0.186036	0.415205
DHX36	592.618	-0.31594	0.159237	-1.98408	0.0472467	0.170052
NDUFS2	592.371	-0.0192126	0.145387	-0.132148	0.894867	0.957953
GPR55	591.751	-2.57722	0.183343	-14.0568	6.99315e-45	4.83263e-42
RWDD1	591.477	-0.00528672	0.291076	-0.0181627	0.985509	0.993988
PSAP	591.002	-0.103312	0.158049	-0.653672	0.513323	0.736809
ANO6	588.807	0.815744	0.238174	3.425	0.000614809	0.00561756
YPEL5	588.735	0.0616368	0.178001	0.346273	0.729138	0.876781
FOXJ3	588.424	-0.201388	0.13569	-1.48417	0.137763	0.348626
BICDL1	587.651	0.239004	0.267099	0.894815	0.370886	0.62251
SCAF8	586.85	-0.432797	0.159837	-2.70775	0.0067742	0.0396193
PSMC6	586.349	-0.276571	0.263678	-1.0489	0.294226	0.545494
RRAS2	586.109	0.245672	0.223105	1.10115	0.270832	0.520042
LBH	585.737	-1.78236	0.329155	-5.41497	6.1298e-08	1.54777e-06
USMG5	585.414	0.285837	0.178774	1.59887	0.109849	0.301486
RBM8A	585.279	0.235885	0.135735	1.73784	0.0822397	0.248918
ATP5B	584.595	-0.0586148	0.153284	-0.382394	0.702169	0.859778
GNB2	584.383	0.190416	0.475606	0.400365	0.688888	0.851143
PSMA1	584.114	0.683183	0.155267	4.40005	1.08224e-05	0.000168963
PAIP2	583.855	-0.198171	0.457152	-0.43349	0.664658	0.834557
UBE2E3	583.4	0.582399	0.246934	2.35852	0.0183477	0.0845952
PDE3B	583.328	0.16015	0.224831	0.712313	0.476271	0.711993
AFTPH	582.743	0.0808406	0.138768	0.582559	0.56019	0.770789
ZNFX1	581.779	1.53963	0.229119	6.71979	1.81986e-11	8.15521e-10
CCNY	581.605	-0.0836421	0.199291	-0.419698	0.674706	0.84178
LOC110256548	581.424	-0.0470513	0.588461	-0.0799565	0.936272	0.974186
ZSWIM6	581.358	0.662397	0.146498	4.52154	6.13924e-06	0.000103743
FBXL3	579.766	-0.469784	0.200846	-2.33902	0.0193343	0.0876889
ATP8	579.39	-0.559368	0.196232	-2.85055	0.00436441	0.0280219
LOC106506941	578.822	-0.262113	0.218567	-1.19924	0.230436	0.472605
TXN	578.485	-0.904573	0.308193	-2.93509	0.00333451	0.0224179
MAPK1	578.279	-0.327187	0.23381	-1.39937	0.161703	0.384143
RAB10	577.842	0.622514	0.166594	3.73671	0.000186441	0.00205023
TAF1	577.482	-0.0307611	0.216586	-0.142027	0.887059	0.954992
RASA1	577.102	1.34642	0.204652	6.57906	4.73426e-11	2.02478e-09
BASP1	576.784	0.405314	0.193584	2.09374	0.0362831	0.140181
UBE2L3	576.721	0.122527	0.180688	0.678112	0.4977	0.726459
TBC1D5	576.689	-1.28431	0.150108	-8.5559	1.16953e-17	1.05177e-15
JADE1	575.865	0.281204	0.170216	1.65204	0.0985259	0.280495
NBN	574.704	0.397749	0.149546	2.65971	0.00782072	0.044588
MID1IP1	574.602	-0.260248	0.220886	-1.1782	0.238716	0.4828
GPBP1	573.621	-0.00216621	0.152239	-0.014229	0.988647	0.994951
BAZ1B	573.334	0.296752	0.194106	1.52882	0.12631	0.329254
LDHA	572.757	0.25435	0.197608	1.28714	0.198044	0.430791
PDS5A	572.22	-0.0525261	0.184905	-0.28407	0.776357	0.904541
SIRT1	572.2	-0.433498	0.175981	-2.46332	0.0137658	0.0686723
GOLGA4	571.769	0.0101843	0.177538	0.0573642	0.954255	0.980942
POLR2A	571.616	-0.232693	0.140704	-1.65378	0.0981713	0.279625
KIAA2026	570.181	-0.60708	0.160714	-3.77739	0.00015848	0.00178459
CMTM7	570.01	-0.147937	0.179171	-0.825678	0.408987	0.655437
EDEM1	569.494	1.48097	0.231107	6.40816	1.47283e-10	5.84239e-09
PLEK	569.202	-0.0897688	0.160126	-0.560612	0.575062	0.781956
SMAD4	568.1	-0.492848	0.161026	-3.06067	0.00220842	0.0160646
LEPROTL1	567.997	0.618132	0.150662	4.10276	4.08243e-05	0.000552032
ATP5G2	566.475	0.0891331	0.197905	0.450383	0.652434	0.826482
CDC42SE2	564.59	-0.151736	0.194698	-0.77934	0.43578	0.679168
LOC100738133	562.544	-1.03407	0.309226	-3.34408	0.000825565	0.00720244
GPATCH8	562.492	0.034665	0.160817	0.215555	0.829335	0.930063
PTH1R	562.094	-7.3334	0.340588	-21.5316	7.87731e-103	5.17146e-99
HLTF	561.888	0.807298	0.195033	4.1393	3.48372e-05	0.000476968
BDP1	561.228	0.29208	0.213285	1.36943	0.170864	0.396797
LOC100513362	561.086	-0.148296	0.16612	-0.892704	0.372016	0.622873
BIRC6	560.681	0.0619186	0.19607	0.315799	0.752155	0.889519
UBL3	560.468	-0.209459	0.161616	-1.29603	0.194965	0.426365
CSNK1G2	559.729	0.0884147	0.192677	0.458874	0.646324	0.822868
GIT2	559.452	0.751663	0.165919	4.5303	5.88991e-06	9.97865e-05
PSMD1	559.057	0.269445	0.151972	1.77299	0.0762301	0.236062
TCERG1	558.666	-0.0984657	0.123547	-0.796987	0.425459	0.668711
ADPRH	558.477	0.146239	0.251178	0.582211	0.560424	0.770833
DDX21	558.44	0.571138	0.185716	3.07534	0.00210264	0.0154399
ARPP19	558.355	-0.29258	0.145318	-2.01338	0.0440751	0.161514
PTPN2	557.492	-0.878221	0.24196	-3.62962	0.000283843	0.00292992
ERAP2	556.962	0.462706	0.17482	2.64676	0.00812667	0.0459136
NAA40	556.534	-0.119827	0.133681	-0.896368	0.370056	0.621602
PRR13	556.522	0.408732	0.159387	2.56439	0.0103357	0.055188
UBE3A	556.226	-0.414508	0.223648	-1.8534	0.0638254	0.209612
C1H6orf120	556.192	-0.229596	0.201786	-1.13782	0.255196	0.502956
JPT1	555.877	-0.244288	0.235565	-1.03703	0.299723	0.551313
RETREG1	555.725	-0.625143	0.268344	-2.32963	0.0198255	0.0892385
BTBD11	554.413	-0.560227	0.266879	-2.09918	0.0358009	0.13887
HECTD1	554.109	0.218489	0.200024	1.09231	0.274695	0.52416
HMGN3	553.746	0.400532	0.160766	2.49139	0.0127244	0.064681
CDC27	553.029	-0.0364657	0.171868	-0.212172	0.831972	0.931191
CCT4	552.731	0.3602	0.185144	1.94552	0.0517126	0.180678
MRPS25	552.229	-0.215252	0.203945	-1.05544	0.291225	0.542227
ST6GALNAC4	551.559	-0.691883	0.276101	-2.50591	0.0122138	0.0627169
AVIL	551.305	-0.653008	0.269405	-2.42389	0.0153554	0.0741508
FAM43A	551.135	-1.5656	0.182624	-8.57281	1.00988e-17	9.20818e-16
EIF4EBP2	550.911	-0.799346	0.17793	-4.49248	7.03992e-06	0.000116123
NR2C2	550.882	-0.461826	0.254319	-1.81593	0.0693809	0.222188
STK39	550.572	-0.487981	0.190873	-2.55658	0.0105708	0.0561468
CCPG1	550.54	0.00530559	0.188075	0.02821	0.977495	0.991464
SMC5	550.112	0.12811	0.153587	0.834117	0.404215	0.650569
ARHGEF6	549.741	0.101333	0.225668	0.449035	0.653407	0.826882
NDRG3	549.707	0.389016	0.164293	2.36781	0.0178937	0.083041
VHL	549.442	0.156294	0.226096	0.691271	0.489395	0.719968
NKTR	549.142	-0.359487	0.181164	-1.98431	0.0472212	0.170052
CD99	549.126	-0.754182	0.221113	-3.41084	0.000647637	0.00586042
RASGRP1	548.874	0.705701	0.191917	3.67712	0.00023588	0.0025017
FOXO1	548.286	0.702669	0.215205	3.26512	0.00109419	0.00900732
FBXL20	546.76	-0.536005	0.151608	-3.53548	0.000407039	0.00397059
EXOC1	546.682	0.149551	0.188867	0.791834	0.428458	0.671847
FAM3C	546.243	0.281685	0.279167	1.00902	0.312966	0.563769
NCKAP1L	546.156	-0.0463578	0.153689	-0.301634	0.762931	0.897124
UBN1	546.136	0.712175	0.225975	3.15156	0.00162401	0.0125136
EIF3F	546.054	-0.132781	0.211734	-0.627111	0.530586	0.750711
SRSF1	544.927	0.000953187	0.209705	0.00454536	0.996373	0.998503
SAMD3	542.176	0.336621	0.236174	1.42531	0.154068	0.37227
LOC100511376	540.504	0.478781	0.200604	2.3867	0.0170005	0.0800344
GSAP	540.497	-0.585784	0.221591	-2.64354	0.00820442	0.046313
METAP2	540.083	0.39879	0.158312	2.51901	0.0117686	0.0609794
ELOVL5	539.21	-1.34873	0.177118	-7.61484	2.64027e-14	1.6508e-12
ARID5B	539.206	-1.17093	0.271274	-4.31641	1.58586e-05	0.000236618
PIGC	539.167	0.0883328	0.154388	0.572149	0.567221	0.775955
CD48	539.089	0.211925	0.191463	1.10687	0.26835	0.51686
WRNIP1	539.043	-0.363915	0.172633	-2.10803	0.0350285	0.136882
TNRC6C	538.823	-0.542886	0.194194	-2.79559	0.00518058	0.0321461
SPATA13	538.642	-0.539687	0.228245	-2.36451	0.0180542	0.0835523
DNAJC14	538.06	0.43893	0.165068	2.65909	0.0078353	0.0446129
SPRY2	537.857	1.19202	0.231025	5.15972	2.47314e-07	5.69689e-06
BAZ2A	536.369	-0.176705	0.164237	-1.07592	0.281964	0.531923
SNU13	535.91	-0.271319	0.163383	-1.66064	0.0967865	0.277285
OST4	535.771	0.332768	0.176183	1.88876	0.0589241	0.19756
TNPO1	535.455	0.0725722	0.185654	0.390901	0.69587	0.855664
SMIM19	535.43	1.27906	0.185736	6.88644	5.72073e-12	2.72149e-10
CALCOCO2	535.332	-0.162545	0.16853	-0.96449	0.3348	0.587966
RAB18	535.176	-0.101158	0.215237	-0.469985	0.638366	0.817861
AFF4	534.687	-0.0827069	0.1671	-0.494955	0.620632	0.808181
CCNG2	534.427	0.849163	0.219601	3.86684	0.000110254	0.00130417
CRTAM	533.657	1.10544	0.217772	5.07614	3.85182e-07	8.47142e-06
MRLC2	533.558	0.312998	0.349593	0.89532	0.370616	0.622275
TULP4	533.362	0.0350158	0.18083	0.193639	0.846458	0.938969
CHD9	533.19	-0.868637	0.182768	-4.75268	2.00734e-06	3.8253e-05
RBPJ	532.927	0.536366	0.241409	2.22182	0.0262956	0.110448
ZKSCAN1	532.815	-0.835006	0.276671	-3.01805	0.00254411	0.0180368
GNRHR2	532.355	0.295321	0.143641	2.05597	0.0397857	0.150071
RNF19A	531.959	-0.0367217	0.204499	-0.179569	0.857491	0.943916
CNP	531.667	1.24388	0.213912	5.8149	6.06701e-09	1.88321e-07
DYNLL2	530.709	0.0450685	0.20718	0.217534	0.827793	0.930063
LFNG	530.491	-1.05398	0.298516	-3.53072	0.000414426	0.00402217
VAPA	530.018	-0.0922194	0.23523	-0.392039	0.695029	0.855287
PPP4R2	529.942	0.0976379	0.204643	0.477113	0.633282	0.815359
SERINC3	529.775	0.00518119	0.19394	0.0267154	0.978687	0.9918
PLA2G16	529.185	0.647177	0.210953	3.06787	0.00215587	0.0157609
ERAP1	528.854	-0.256024	0.154814	-1.65375	0.0981774	0.279625
LOC110257392	528.623	0.833036	0.2204	3.77965	0.000157046	0.00177302
BIRC3	528.498	1.13377	0.185757	6.10349	1.03776e-09	3.69263e-08
NOL7	528.404	-0.821726	0.177797	-4.6217	3.80605e-06	6.75714e-05
TRPM7	528.185	0.13347	0.142736	0.935084	0.349745	0.602051
GOLPH3L	528.071	1.03463	0.168577	6.13746	8.38502e-10	3.03293e-08
ATXN7L3B	527.78	0.277735	0.15519	1.78965	0.07351	0.230851
TLDC2	527.718	-0.260005	0.220324	-1.1801	0.237959	0.481715
KTN1	527.454	-0.0695756	0.186675	-0.372709	0.709365	0.864004
PHF6	527.258	0.590759	0.157865	3.74217	0.000182438	0.00201793
FBXO11	527.203	-0.277093	0.204202	-1.35696	0.174795	0.401164
IKZF5	527.016	0.754783	0.155074	4.86723	1.13171e-06	2.27206e-05
ELMO2	526.999	-0.456277	0.191525	-2.38233	0.0172034	0.0807003
RAB2A	526.327	-0.149582	0.16974	-0.881238	0.378189	0.628003
LOC110259698	525.697	-0.155722	0.182107	-0.855112	0.392489	0.639695
CNOT7	525.479	0.129289	0.176648	0.731902	0.464228	0.702552
SCG5	525.347	0.225263	0.19263	1.16941	0.242238	0.48677
SECISBP2	525.102	-0.20382	0.204993	-0.994281	0.320086	0.571412
DOCK8	524.587	-0.1504	0.191654	-0.784746	0.432602	0.676011
TAP2	524.577	0.00393428	0.269092	0.0146206	0.988335	0.994951
GGTA1P	524.493	-1.63591	0.277363	-5.89808	3.67764e-09	1.19224e-07
ZC3H7A	524.175	-0.754206	0.179849	-4.19356	2.74613e-05	0.000386875
SLC12A6	524.118	-0.169381	0.219759	-0.770756	0.440852	0.683576
LOC110255459	522.672	-0.697107	0.367266	-1.8981	0.0576833	0.195302
IL2RG	522.462	0.324013	0.164543	1.96917	0.0489337	0.173883
SPCS3	521.909	0.031417	0.184193	0.170566	0.864565	0.945978
FAM32A	521.858	0.280994	0.218419	1.28649	0.198272	0.430928
LPCAT2	521.686	-2.15584	0.278877	-7.73044	1.07177e-14	7.00117e-13
ARL5A	520.432	0.671672	0.194725	3.44934	0.000561953	0.00520585
CLINT1	520.231	-0.240764	0.16243	-1.48227	0.13827	0.3494
JOSD1	519.723	0.395284	0.199042	1.98593	0.0470409	0.169683
CCDC88C	519.66	-0.220843	0.223371	-0.988683	0.322818	0.574563
TNIK	519.417	-0.294801	0.235381	-1.25244	0.210409	0.446527
AMD1	519.222	-0.67616	0.189942	-3.55982	0.000371107	0.00365813
TAP1	519.036	0.553182	0.132688	4.16904	3.05886e-05	0.000425454
SMARCE1	518.896	0.227922	0.159526	1.42875	0.153077	0.370556
rna-NC_000845.1:8059..8129	518.698	0.25347	0.183291	1.38289	0.166699	0.391129
SNRNP70	516.978	-1.1109	0.196582	-5.65108	1.59439e-08	4.54107e-07
MYO9B	516.381	-0.375525	0.134193	-2.7984	0.00513572	0.0319583
USP8	515.573	0.172947	0.182656	0.946844	0.343718	0.596566
SMIM7	515.076	-0.211908	0.174275	-1.21594	0.224008	0.464016
ABHD15	514.779	-1.62182	0.153952	-10.5346	5.98511e-26	1.09145e-23
FOSL2	513.573	-0.91525	0.242466	-3.77476	0.000160162	0.00180199
SLF1	513.536	-1.01043	0.167244	-6.04169	1.52511e-09	5.28358e-08
BRK1	513.431	-0.00266433	0.165403	-0.0161081	0.987148	0.994627
YLPM1	513.362	0.0364641	0.180405	0.202124	0.83982	0.935677
PCF11	513.132	-0.155514	0.145979	-1.06532	0.286731	0.537826
KDM7A	512.892	0.260856	0.182494	1.42939	0.152891	0.37038
SAFB	511.979	0.215784	0.182482	1.18249	0.23701	0.480609
LOC110255652	511.896	0.0264556	0.290228	0.0911544	0.92737	0.970306
ZMIZ1	511.879	-0.254685	0.185593	-1.37227	0.169979	0.395923
HERPUD1	511.077	0.713674	0.194614	3.66712	0.000245297	0.00258073
LOC102160336	510.049	0.880348	0.188464	4.67118	2.99472e-06	5.48405e-05
CDC25B	509.529	-2.62492	0.257637	-10.1884	2.23314e-24	3.53267e-22
CTSD	509.385	-0.774347	0.204132	-3.79336	0.000148621	0.00169539
SNW1	508.993	0.226712	0.145036	1.56314	0.11802	0.314576
PHF3	508.786	-0.228249	0.157139	-1.45253	0.146355	0.360804
ZMAT2	507.937	0.169414	0.195998	0.864366	0.387387	0.636626
NFKB1	507.905	-0.245346	0.168087	-1.45963	0.144391	0.357614
SF3B2	507.399	0.0701245	0.178861	0.392061	0.695013	0.855287
CEP170	507.294	-0.712987	0.170626	-4.17865	2.93247e-05	0.00040961
USP1	507.091	-0.0235422	0.178705	-0.131738	0.895191	0.958091
TMEM30A	506.934	-0.117636	0.173651	-0.677427	0.498135	0.726723
GOLGB1	506.671	0.340797	0.196305	1.73606	0.0825539	0.24956
TERF2IP	505.947	0.445337	0.178832	2.49026	0.012765	0.0648121
NR4A2	505.651	1.97705	0.337897	5.85103	4.8853e-09	1.54192e-07
MAP4	505.552	-0.222838	0.194663	-1.14474	0.252318	0.498936
EIF2AK2	505.104	1.4572	0.292035	4.98981	6.04376e-07	1.28614e-05
FTL	504.575	-0.234457	0.265521	-0.883006	0.377233	0.62705
RMND5A	504.333	-1.53333	0.190814	-8.03571	9.3036e-16	6.98036e-14
PTPN6	503.086	0.92497	0.21215	4.35998	1.30074e-05	0.00019836
ATP5J2	501.747	0.604252	0.18041	3.34932	0.000810097	0.00709578
RAB8B	501.686	0.607318	0.201863	3.00856	0.0026249	0.0184304
DYNC1I2	501.469	-0.083211	0.162517	-0.512014	0.608641	0.801202
STRN	500.686	-0.618117	0.253037	-2.44279	0.0145743	0.0714834
RERE	500.565	0.651121	0.276671	2.35341	0.0186019	0.0853698
EIF2S3	499.356	-0.303792	0.248166	-1.22415	0.220897	0.459793
RAB19	498.322	3.5975	0.517395	6.9531	3.57352e-12	1.79085e-10
PPP3CB	497.772	-0.521991	0.191485	-2.72602	0.00641028	0.0379896
LOC100523874	496.536	0.339986	0.201005	1.69143	0.0907545	0.266526
TYROBP	496.477	0.16616	0.204093	0.814142	0.415564	0.661376
RASAL3	496.092	-0.709778	0.2651	-2.67739	0.00741971	0.0426536
WBP2	495.908	0.880393	0.229277	3.83987	0.000123099	0.00143732
HSPA4	495.697	0.578788	0.186503	3.10337	0.00191332	0.0142679
BAG1	495.233	-0.287062	0.209448	-1.37056	0.170511	0.396797
RBBP4	494.952	-0.0336331	0.14976	-0.22458	0.822306	0.927542
PSMD11	494.864	-0.201797	0.251262	-0.803133	0.421898	0.666516
CAPN2	493.968	-3.36845	0.320537	-10.5088	7.87256e-26	1.39685e-23
SIRT7	493.284	-0.137335	0.242718	-0.56582	0.571516	0.779163
DUSP6	492.497	-1.17991	0.335552	-3.51633	0.000437558	0.00420889
SNRPF	491.99	0.265704	0.269532	0.985797	0.324233	0.576159
RFC1	491.937	0.268995	0.140724	1.91151	0.0559395	0.191272
PGK1	491.585	-0.27195	0.360944	-0.75344	0.451186	0.69263
HSPE1	491.013	0.0291701	0.334644	0.0871675	0.930538	0.97183
C2H11orf95	490.406	-0.200243	0.188307	-1.06339	0.287606	0.538698
ADGRE5	490.378	0.171432	0.218935	0.78303	0.433609	0.676967
KANSL1	490.343	0.0435623	0.163997	0.265628	0.790526	0.910547
SRP72	490.267	-0.0599792	0.135506	-0.442631	0.658033	0.82957
ENPP4	490.11	0.446521	0.313911	1.42244	0.154897	0.373511
LOC100622859	490.043	-0.0961046	0.161371	-0.59555	0.551476	0.764047
USP7	490.043	-0.486561	0.153862	-3.16232	0.0015652	0.0121532
CTNNA1	490.005	-1.07596	0.317641	-3.38736	0.000705694	0.00628614
TNFRSF1B	489.901	-0.571898	0.221181	-2.58566	0.00971929	0.0528423
DNAJC8	489.681	0.0589439	0.134283	0.438952	0.660696	0.831809
PPP2CA	489.35	0.400462	0.219507	1.82438	0.0680953	0.219475
SEM1	489.33	0.420728	0.196768	2.1382	0.0325009	0.129826
AKAP8L	489.136	-0.0233683	0.174017	-0.134287	0.893176	0.957586
CDYL2	488.497	-0.155368	0.219974	-0.706302	0.48	0.714835
LOC110255361	488.2	0.326998	0.207945	1.57252	0.115829	0.311201
ARMC1	487.875	0.450922	0.186871	2.41301	0.0158214	0.0757051
PJA2	487.804	-0.0897184	0.153534	-0.584355	0.558982	0.769955
PAG1	487.747	-0.652881	0.201963	-3.23267	0.00122638	0.00989091
PPP2R2A	487.256	0.101022	0.198369	0.509262	0.610568	0.801836
USP24	486.817	-0.144535	0.194041	-0.74487	0.45635	0.696164
EP400	485.829	-0.131968	0.182628	-0.722602	0.469925	0.707419
MGAT4B	485.392	0.6441	0.263728	2.44228	0.0145946	0.0715295
HSPH1	485.127	0.949849	0.364027	2.60928	0.00907322	0.0499339
KRR1	484.804	0.343787	0.148006	2.32279	0.0201903	0.0904743
NUP210	484.531	0.312047	0.163796	1.90509	0.0567684	0.193351
RPN2	483.752	0.105232	0.149586	0.703489	0.481751	0.715772
UPF1	483.372	-0.118403	0.206301	-0.573931	0.566014	0.775283
GINS2	483.285	0.256464	0.252983	1.01376	0.310698	0.561832
RNF122	483.238	0.152484	0.226343	0.673686	0.500511	0.728409
C2H1orf35	482.636	-0.630347	0.267442	-2.35695	0.0184259	0.08474
ZC3HAV1	482.596	0.143992	0.199803	0.72067	0.471113	0.708396
PA2G4	482.458	-0.115472	0.174236	-0.662732	0.507502	0.732384
TESK2	482.43	-1.60121	0.217812	-7.35132	1.96254e-13	1.16598e-11
CCNT1	482.29	0.753437	0.201699	3.73546	0.000187371	0.00205529
CCT5	481.63	0.200395	0.171391	1.16923	0.242312	0.48677
TCEA1	481.431	0.367815	0.17711	2.07676	0.0378236	0.144662
EMC4	481.132	-0.07727	0.23821	-0.324377	0.745652	0.88529
ICAM3	480.072	0.256077	0.225947	1.13335	0.257067	0.504983
FGD4	479.961	0.969387	0.237227	4.08633	4.38259e-05	0.00058479
ZNRF2	479.868	-0.0973855	0.221293	-0.440075	0.659883	0.831184
NDEL1	479.704	0.557214	0.239981	2.32191	0.0202379	0.0905978
OC90	479.676	0.211546	0.202155	1.04646	0.29535	0.546498
CASC3	478.652	-0.144232	0.181285	-0.795607	0.42626	0.669153
COX17	476.946	1.6409	0.271672	6.04	1.54113e-09	5.31104e-08
LRP10	476.847	-0.144384	0.155932	-0.925942	0.354476	0.606736
NCOA1	476.246	0.21858	0.146071	1.49639	0.134553	0.34331
IDH2	475.716	1.44589	0.318815	4.5352	5.75477e-06	9.77491e-05
SMARCA4	475.479	-0.0837798	0.19211	-0.436103	0.662762	0.832973
RBMX	475.223	0.295034	0.156114	1.88986	0.058776	0.197172
MBD2	475.13	0.678095	0.176453	3.84292	0.000121577	0.00142274
NUDT4	474.57	0.947139	0.205113	4.61764	3.88127e-06	6.85882e-05
SNN	474.543	0.839337	0.468699	1.79078	0.0733286	0.230501
CASP7	474.26	0.542676	0.17413	3.1165	0.00183014	0.0137778
NDFIP2	474.214	1.18589	0.216379	5.4806	4.23888e-08	1.11091e-06
ULK4	474.15	-0.34947	0.178885	-1.9536	0.0507485	0.17821
SARAF	473.924	0.0934354	0.163928	0.569979	0.568692	0.776989
M6PR	473.636	-0.362402	0.166117	-2.18161	0.0291385	0.119858
GLIPR1	473.429	0.3566	0.176896	2.01587	0.0438131	0.160869
RNPC3	473.223	0.550991	0.258106	2.13475	0.0327817	0.13055
TRPT1	473.142	0.261458	0.25169	1.03881	0.298894	0.550652
RPL22L1	472.024	-0.639388	0.253215	-2.52508	0.0115672	0.0601971
MAP7D1	471.453	-0.552361	0.154906	-3.56578	0.000362774	0.00358137
CCNT2	471.433	0.00447631	0.170334	0.0262796	0.979034	0.9918
FERMT3	471.025	0.266178	0.251031	1.06034	0.28899	0.540302
COPS4	470.98	0.00966603	0.146733	0.0658749	0.947477	0.977856
ITPR2	470.359	0.857853	0.18074	4.74632	2.07146e-06	3.91906e-05
KCTD20	470.3	-0.590964	0.195407	-3.02428	0.00249229	0.0177557
IFI44L	470.277	0.26563	0.227312	1.16857	0.242576	0.487006
RBM4	470.255	0.458063	0.164007	2.79294	0.00522315	0.0323186
OSBPL3	470.198	-0.733959	0.245982	-2.98379	0.00284702	0.0197472
CCT8	469.747	0.0515621	0.163484	0.315395	0.752462	0.889519
USO1	469.635	-0.00290214	0.179343	-0.016182	0.987089	0.994627
CAPNS1	469.471	-0.741195	0.198963	-3.7253	0.000195084	0.00213099
LOC100511862	469.445	0.0813427	0.191846	0.424001	0.671565	0.839696
IARS2	469.409	-0.220012	0.190163	-1.15697	0.247285	0.492394
MTCH1	468.194	-0.396703	0.141596	-2.80166	0.00508405	0.0316818
TTPAL	467.484	-0.000276791	0.196351	-0.00140968	0.998875	0.99953
SNRNP200	467.427	0.325984	0.16849	1.93474	0.0530226	0.184371
TTC3	467.058	0.0362479	0.193579	0.187251	0.851464	0.941224
FAM98B	467.04	0.611179	0.243951	2.50533	0.0122336	0.0627943
PSMB9	466.415	0.732552	0.178903	4.09469	4.2273e-05	0.00056753
LIMS1	465.148	-1.02359	0.182029	-5.62322	1.87434e-08	5.24734e-07
MDM4	464.83	-0.365468	0.207216	-1.76371	0.0777814	0.239045
TOMM22	464.227	0.418304	0.219099	1.9092	0.056236	0.192136
PSPC1	463.737	0.218861	0.195009	1.12231	0.261731	0.509585
ANKRD17	463.065	0.506699	0.214979	2.35698	0.0184245	0.08474
DR1	462.969	0.193352	0.198588	0.973632	0.330239	0.582309
TMEM131	462.947	0.223608	0.204462	1.09364	0.274111	0.523579
NFATC2	462.545	-1.51764	0.291826	-5.20048	1.98776e-07	4.64399e-06
KCTD10	462.516	-0.397718	0.205361	-1.93668	0.0527846	0.183641
CBFB	462.391	-0.0160759	0.19079	-0.0842597	0.93285	0.972509
RPS27L	461.738	0.593657	0.215865	2.75013	0.00595711	0.0359452
UBQLN1	461.692	0.0258431	0.19997	0.129235	0.897172	0.959038
FKBP5	461.095	-0.424803	0.284032	-1.49561	0.134754	0.343692
FXR1	460.889	-0.181047	0.176243	-1.02726	0.304299	0.556486
YWHAE	460.695	0.700316	0.172652	4.05623	4.98706e-05	0.000656772
DCAF8	460.652	-0.103633	0.179647	-0.576869	0.564028	0.773763
YTHDF3	460.649	0.419771	0.14679	2.85966	0.0042409	0.0273761
SH2D2A	460.591	0.116421	0.191669	0.607407	0.543581	0.759693
ARIH1	460.137	-0.502149	0.266197	-1.88638	0.0592432	0.198182
SART3	459.267	-0.306878	0.180157	-1.70339	0.0884956	0.261582
LDLR	458.805	0.714203	0.489566	1.45885	0.144606	0.357872
TMX1	458.793	0.0453486	0.173883	0.2608	0.794247	0.912018
ACOX1	458.652	-0.589734	0.164516	-3.58466	0.000337522	0.00337009
DGKD	458.462	-1.18913	0.234523	-5.0704	3.96975e-07	8.71619e-06
GYG1	458.37	1.29024	0.225357	5.72533	1.03235e-08	3.06669e-07
SSR3	457.895	0.591275	0.174228	3.39369	0.000689567	0.00615919
BNIP3L	457.735	-1.94923	0.175413	-11.1123	1.09349e-28	2.65881e-26
COPB2	457.572	0.158895	0.154242	1.03017	0.302931	0.55474
LPAR6	457.48	2.69313	0.341019	7.8973	2.85014e-15	2.03382e-13
CDK6	457.317	1.11818	0.298478	3.74627	0.000179483	0.00198702
PTGER3	457.093	1.99147	0.249666	7.97655	1.50484e-15	1.11003e-13
SGTA	457.02	-0.036809	0.219327	-0.167828	0.866719	0.947235
KHSRP	456.678	0.0853034	0.131054	0.650905	0.515108	0.737922
CHST7	456.618	-0.72953	0.154325	-4.72724	2.27597e-06	4.26907e-05
TMEM127	456.541	0.604279	0.191119	3.1618	0.00156796	0.0121674
ZZEF1	456.339	-0.367362	0.190691	-1.92648	0.054045	0.186789
NOL4L	456.095	0.486826	0.163429	2.97882	0.00289362	0.0200119
WSB1	455.639	-0.375807	0.239132	-1.57154	0.116056	0.311627
ACSS1	455.519	0.80973	0.198048	4.08856	4.34066e-05	0.000579785
LAX1	455.16	0.466396	0.263183	1.77214	0.0763718	0.236389
PPP1R12C	455.008	0.677394	0.275349	2.46013	0.0138888	0.0690495
CAMKK2	454.919	-0.899169	0.20491	-4.38812	1.14334e-05	0.000177448
PSMA2	454.538	0.52413	0.263247	1.99102	0.0464784	0.168302
ATP5J	454.137	0.105181	0.189204	0.555914	0.57827	0.784044
ESYT2	453.402	-0.146384	0.171058	-0.855759	0.392131	0.639555
IRAK2	452.987	-0.642741	0.219122	-2.93325	0.00335429	0.0225163
SLC25A36	452.938	0.318636	0.271985	1.17152	0.24139	0.485856
PTGES3	452.423	-0.41537	0.163508	-2.54037	0.0110736	0.0583219
LOC102160368	451.031	-0.356465	0.196706	-1.81218	0.0699592	0.223169
LOC100621455	450.964	-1.15622	0.257034	-4.49832	6.84916e-06	0.000113691
ESYT1	450.726	-0.924787	0.167408	-5.52415	3.31081e-08	8.79977e-07
RIF1	450.603	0.272475	0.162552	1.67623	0.0936936	0.271627
ANKRD44	450.356	-0.263631	0.218616	-1.20591	0.227853	0.468966
GZMB	450.245	-2.65617	0.59819	-4.44034	8.98168e-06	0.000142945
LOC110257589	450.088	-0.157003	0.167698	-0.936223	0.349158	0.601713
FCF1	450.037	-0.127303	0.175946	-0.723536	0.469351	0.706936
SAR1A	450.007	0.0316725	0.171516	0.184662	0.853494	0.942176
SH3GLB1	449.549	-0.186184	0.232429	-0.801035	0.423112	0.667473
RAB7A	448.957	-0.198086	0.159104	-1.24501	0.213128	0.450194
LOC100627422	448.874	-0.168564	0.197575	-0.853168	0.393566	0.640533
FAM105A	448.866	-0.752013	0.171865	-4.37561	1.21095e-05	0.000186399
LOC100738744	448.831	-3.16927	0.325204	-9.74547	1.92877e-22	2.55805e-20
MON1B	448.529	-0.128098	0.187953	-0.681539	0.49553	0.724914
MAP2K2	448.235	-0.240896	0.203767	-1.18221	0.237122	0.480761
ALDOA	448.201	0.255772	0.269587	0.948755	0.342745	0.595793
RSBN1L	446.394	-0.319465	0.183472	-1.74122	0.0816449	0.247403
OTULIN	446.047	0.476242	0.195223	2.43948	0.0147085	0.0718997
GPR18	445.964	-1.56808	0.217888	-7.1967	6.16876e-13	3.43203e-11
USP15	445.2	0.259245	0.232673	1.1142	0.265192	0.512763
STARD7	445.031	0.646505	0.191312	3.37932	0.000726648	0.00644655
ZFAND6	444.522	0.0894574	0.146232	0.61175	0.540703	0.758345
RNF11	444.484	-0.422449	0.170341	-2.48002	0.0131374	0.066344
SLC20A1	444.448	1.68784	0.262058	6.44071	1.18916e-10	4.8042e-09
RALGDS	444.294	0.212526	0.212449	1.00036	0.317137	0.567934
ITK	443.44	0.764662	0.166231	4.60001	4.22477e-06	7.41594e-05
CTNNB1	443.408	-0.288658	0.18442	-1.56522	0.117531	0.313845
TMEM131L	443.286	0.501098	0.260787	1.92148	0.054671	0.188266
LRRC8C	443.099	-0.946318	0.232246	-4.07464	4.60854e-05	0.000610596
FAR2	442.89	0.506636	0.227186	2.23005	0.0257442	0.108828
UBE2V1	442.078	-0.330114	0.188629	-1.75007	0.0801066	0.244288
CUL1	441.977	-0.112302	0.206688	-0.543338	0.586897	0.789407
SAFB2	441.807	-0.202976	0.177538	-1.14328	0.252922	0.499755
FGD3	441.32	-0.259292	0.231361	-1.12072	0.262406	0.510125
TRPV2	440.708	-0.498601	0.124864	-3.99316	6.51972e-05	0.000831914
FUT11	440.667	0.0334242	0.150724	0.221758	0.824502	0.928608
FBXL2	440.303	-0.50864	0.187738	-2.7093	0.00674244	0.0394863
SHISA5	439.677	0.637014	0.195929	3.25124	0.00114902	0.00941148
CPEB4	439.35	-0.683188	0.219185	-3.11694	0.00182736	0.0137655
PURB	439.216	-0.550973	0.23046	-2.39075	0.0168139	0.0794409
UQCRB	438.84	0.0551227	0.280864	0.196261	0.844406	0.938139
ATAD1	438.346	0.154758	0.240013	0.644791	0.519063	0.741195
RCAN3	438.141	-0.282764	0.198227	-1.42647	0.153734	0.371531
GSN	437.96	-0.511774	0.200715	-2.54975	0.0107799	0.0570956
IER2	437.536	0.178431	0.224151	0.79603	0.426014	0.669053
CNOT1	437.517	0.224236	0.161296	1.39021	0.164464	0.387895
JUND	437.481	0.410416	0.163497	2.51025	0.0120647	0.0622462
MEF2A	437.464	-0.501344	0.250849	-1.99859	0.045653	0.165834
ZBTB37	437.384	0.055758	0.24022	0.232112	0.816451	0.924696
CDC40	436.834	0.537738	0.196866	2.7315	0.00630474	0.0375255
TIAL1	436.792	-0.623744	0.216195	-2.8851	0.00391284	0.0256878
ELMO1	436.352	-1.35514	0.295643	-4.5837	4.56823e-06	7.94448e-05
DENND1B	436.128	-3.22521	0.186765	-17.2688	8.0768e-67	1.76747e-63
FBXO34	435.483	-0.160882	0.229317	-0.701574	0.482945	0.716421
PARP8	435.363	-0.862014	0.226152	-3.81165	0.00013804	0.00159268
CIR1	434.832	-0.33223	0.209856	-1.58313	0.113391	0.307418
LOC100154053	433.542	4.12307	0.674317	6.11444	9.68981e-10	3.45726e-08
ISCU	433.467	-0.429054	0.163967	-2.61671	0.00887829	0.0490829
PGRMC2	432.886	-0.551698	0.188523	-2.92642	0.00342885	0.0228881
PIK3CD	432.831	0.0647889	0.199307	0.325071	0.745127	0.88529
BICRAL	432.715	-0.158533	0.214569	-0.738845	0.460001	0.69917
DUSP2	432.712	0.437955	0.190044	2.30449	0.0211951	0.0939857
CDKN1B	432.663	-1.36329	0.3061	-4.45373	8.4391e-06	0.000135958
MYADM	431.491	-1.19323	0.497879	-2.39663	0.0165465	0.0785165
TMEM71	430.928	-1.22024	0.233349	-5.22925	1.70202e-07	4.04115e-06
PPTC7	430.383	0.527684	0.228052	2.31387	0.0206747	0.092051
RSL24D1	430.293	0.520901	0.173479	3.00268	0.00267613	0.0186902
ZNF638	430.049	0.568036	0.185971	3.05443	0.0022549	0.0163223
CRKL	429.505	-0.142813	0.168004	-0.85006	0.395292	0.642349
LOC100738304	428.755	-0.396415	0.317946	-1.2468	0.212471	0.449233
RRAGC	428.674	0.348121	0.202498	1.71914	0.0855896	0.255872
SMG1	428.388	0.32561	0.185538	1.75496	0.0792667	0.242378
TWNK	428.358	0.580308	0.201544	2.87931	0.0039854	0.0260512
FIP1L1	428.354	0.0716705	0.200682	0.357135	0.720991	0.871242
MSL1	428.155	0.0366811	0.17697	0.207272	0.835797	0.933323
MAPKAPK2	427.995	0.635196	0.186264	3.41019	0.000649188	0.00586637
TMEM106C	427.893	0.863541	0.212363	4.06635	4.77558e-05	0.000630184
ATP5C1	427.649	-0.122242	0.228139	-0.535824	0.592081	0.792353
UBR3	427.399	0.681897	0.188846	3.61086	0.000305187	0.00311353
POGLUT1	426.881	-0.514606	0.188637	-2.72802	0.00637165	0.0378551
PLCL2	426.625	-1.80198	0.176711	-10.1973	2.0382e-24	3.26361e-22
FBXL17	426.323	0.00548829	0.170287	0.0322297	0.974289	0.989895
PIK3R5	426.199	-0.968342	0.200238	-4.83596	1.32505e-06	2.62016e-05
MCOLN2	426.062	0.96036	0.156387	6.14092	8.20441e-10	2.98404e-08
KARS	425.611	-0.0567139	0.266113	-0.213119	0.831234	0.930999
RNF4	425.056	-0.283318	0.183576	-1.54332	0.122752	0.322494
ZC3H7B	424.969	-0.758885	0.346886	-2.18771	0.0286909	0.118277
TGFB1	424.586	-0.571678	0.18034	-3.17	0.00152437	0.0119137
PLEKHG3	424.488	-1.22548	0.29631	-4.13581	3.53699e-05	0.000483253
RRP15	424.392	-0.161409	0.220535	-0.731899	0.46423	0.702552
TOMM5	424.376	0.695165	0.191865	3.6232	0.000290976	0.00299178
GDI2	424.335	0.375686	0.151182	2.48499	0.0129554	0.0655858
LOC102159054	424.246	-0.27126	0.185456	-1.46267	0.143559	0.356431
CCDC39	424.224	0.0214822	0.26078	0.0823765	0.934347	0.973323
PTK2B	424.168	-0.07577	0.260256	-0.291136	0.770947	0.901399
PDS5B	423.943	0.161814	0.159374	1.01531	0.309958	0.561281
ZNF827	423.892	0.211737	0.222074	0.953454	0.34036	0.593719
HSPA9	423.831	0.18695	0.151153	1.23683	0.216152	0.454164
MRPS16	423.8	0.770775	0.245439	3.14039	0.00168721	0.0129097
SF3B5	423.53	0.610522	0.192536	3.17096	0.00151937	0.0118817
RAD52	423.486	0.158111	0.201333	0.785321	0.432265	0.675752
HYOU1	423.11	0.450391	0.196785	2.28874	0.0220945	0.0967002
GBP2	422.806	0.00306723	0.250436	0.0122475	0.990228	0.995966
LOC106509501	422.223	-0.283458	0.15408	-1.83968	0.0658151	0.214164
SEC31A	422.158	0.148566	0.217573	0.682831	0.494714	0.724317
RBL2	421.992	-0.139074	0.199578	-0.696839	0.485904	0.717649
TMEM168	421.606	-0.235069	0.156368	-1.5033	0.132761	0.339753
BRD7	421.539	-0.575148	0.189591	-3.03363	0.0024163	0.0172953
SELENOK	421.29	-0.286875	0.232398	-1.23441	0.217049	0.455103
RIPK1	421.265	-0.268928	0.203086	-1.32421	0.185435	0.414494
PDCD4	420.92	1.17023	0.157601	7.42528	1.12542e-13	6.74736e-12
ZBTB16	420.887	0.946536	0.210605	4.49435	6.97813e-06	0.000115377
FXYD5	420.76	-0.867407	0.234749	-3.69504	0.000219849	0.00236802
CCDC146	420.675	-0.662434	0.304489	-2.17556	0.029588	0.121176
LOC110260634	420.37	-0.750255	0.344563	-2.17741	0.0294499	0.120815
RHOBTB1	420.241	1.17393	0.247267	4.74761	2.05835e-06	3.90551e-05
DDIT4	419.884	-1.25094	0.367869	-3.4005	0.000672617	0.00603654
ANKRD13A	419.611	0.285868	0.161356	1.77166	0.0764504	0.23641
PHYKPL	419.584	-0.0102745	0.376455	-0.0272927	0.978226	0.9918
AFF1	419.521	-0.188811	0.218209	-0.865279	0.386886	0.636153
PDCD10	419.103	0.0198962	0.21839	0.0911042	0.92741	0.970306
SEC61B	418.696	0.0545849	0.50501	0.108087	0.913927	0.96503
RNF10	418.157	-0.194159	0.140579	-1.38114	0.167236	0.3919
VAMP3	417.564	0.351057	0.228315	1.5376	0.124147	0.324984
LYSMD3	417.249	0.443593	0.164608	2.69485	0.00704196	0.04093
SOS1	417.059	-0.334274	0.184429	-1.81248	0.0699116	0.223169
LOC100152407	416.943	-0.186748	0.50915	-0.366783	0.713781	0.867036
TM6SF1	416.644	-0.244598	0.189797	-1.28874	0.19749	0.430095
AGBL5	416.625	0.218958	0.184876	1.18435	0.236274	0.4797
RAB11FIP1	416.565	0.602327	0.163287	3.68877	0.000225339	0.00241133
GSK3B	416.515	-0.120604	0.135664	-0.888987	0.37401	0.623898
CCT6A	416.495	0.15509	0.169872	0.912981	0.361253	0.614251
ARFIP1	416.439	0.139212	0.15814	0.880304	0.378695	0.628442
DGCR2	416.118	-0.123541	0.130427	-0.947201	0.343536	0.596486
MIA3	415.662	0.227543	0.164383	1.38423	0.166289	0.390657
GPR160	415.655	-0.476132	0.331139	-1.43786	0.150473	0.367165
AGGF1	414.948	0.0698534	0.20955	0.33335	0.73887	0.881862
TSC22D2	414.926	-0.587273	0.163085	-3.60102	0.000316976	0.00320886
ZBTB11	414.898	0.437311	0.197839	2.21044	0.0270748	0.113088
SMAD2	414.853	0.326391	0.204531	1.5958	0.110534	0.302356
WDR43	414.585	0.659478	0.198454	3.32308	0.000890304	0.00768048
CDK2AP2	414.522	0.708531	0.197144	3.59397	0.000325672	0.0032803
RBM12	414.175	0.020252	0.156572	0.129347	0.897083	0.959038
ORMDL2	414.021	0.754064	0.184893	4.07837	4.53517e-05	0.000602091
ELK3	413.831	-0.105416	0.174865	-0.602842	0.546614	0.760713
LRP1	413.747	-0.129649	0.252562	-0.513337	0.607716	0.800945
DNMT1	413.646	-0.47706	0.233657	-2.04171	0.0411799	0.153693
CCDC25	413.532	-0.092605	0.166515	-0.556136	0.578118	0.784044
TRPS1	413.397	0.182043	0.203636	0.893964	0.371341	0.622723
GAPVD1	413.364	-0.0303589	0.148097	-0.204993	0.837578	0.934517
NTAN1	413.362	-0.418882	0.19421	-2.15685	0.0310174	0.125736
CSNK2A2	413.33	-0.268066	0.158099	-1.69556	0.0899698	0.264682
GDF1	412.906	-0.209232	0.153647	-1.36177	0.173271	0.399342
NCR1	412.487	2.4858	0.613656	4.0508	5.10425e-05	0.000669518
LRCH1	412.449	0.892783	0.19124	4.6684	3.03556e-06	5.5511e-05
MYCBP	412.417	0.156849	0.195628	0.801772	0.422685	0.66715
CASP8	412.138	0.761422	0.185971	4.0943	4.23444e-05	0.000567909
IL12RB2	412.075	-0.464008	0.258905	-1.79219	0.0731022	0.230065
PPP1R3D	411.975	-0.44921	0.16917	-2.65538	0.00792201	0.0449943
LOC100512560	411.698	0.34285	0.179998	1.90475	0.056813	0.193403
SLC9A7	411.656	0.230201	0.248778	0.925326	0.354796	0.607047
CAMK2G	411.54	-1.63806	0.186747	-8.77154	1.76242e-18	1.72691e-16
LOC110256294	411.464	-0.189975	0.181089	-1.04907	0.294147	0.545448
NDUFA4	411.339	0.179808	0.201594	0.891931	0.37243	0.622989
LOC100519314	411.07	0.128837	0.388651	0.331498	0.740269	0.882871
LOC100519675	411.039	0.148613	0.266047	0.558599	0.576436	0.782718
CITED2	410.954	0.120957	0.564354	0.214328	0.830291	0.930261
UBTF	410.875	-0.197616	0.230413	-0.857662	0.391079	0.638903
GOLM1	410.86	-1.19646	0.255069	-4.69074	2.72217e-06	5.0275e-05
MED14	410.425	-0.431636	0.180897	-2.38608	0.0170288	0.0800819
CDC5L	410.419	0.314583	0.170607	1.84391	0.0651961	0.21273
BBIP1	410.328	0.61375	0.171316	3.58255	0.000340252	0.00338874
NPTN	410.275	-0.159167	0.233652	-0.681215	0.495735	0.724914
RNF169	410.273	-0.690234	0.192982	-3.57667	0.000348002	0.00346157
TVP23B	409.886	-0.283255	0.193522	-1.46369	0.14328	0.356091
EMP3	409.569	-2.77354	0.261926	-10.589	3.35184e-26	6.37822e-24
GON4L	409.309	-0.553267	0.174212	-3.17582	0.00149412	0.0117191
EIF3D	409.285	0.0482327	0.21453	0.22483	0.822112	0.927427
DYRK2	409.274	-1.47231	0.188278	-7.81984	5.2889e-15	3.61683e-13
RASA2	409.143	0.321585	0.220134	1.46086	0.144054	0.357414
RAP2A	409.094	0.0455457	0.255081	0.178553	0.858288	0.944144
PITPNB	408.959	-0.308381	0.17826	-1.72995	0.0836398	0.252015
BACH1	407.601	0.386067	0.246326	1.5673	0.117044	0.313168
APH1A	407.504	-0.146924	0.162438	-0.904492	0.365735	0.617554
PTAR1	406.957	-0.2683	0.172159	-1.55844	0.119128	0.315863
C13H21orf91	406.942	0.678163	0.21338	3.1782	0.00148193	0.0116444
ZNF318	406.941	1.30635	0.228925	5.70642	1.15376e-08	3.39661e-07
CASP10	406.921	-0.180081	0.239004	-0.753465	0.451171	0.69263
GANAB	406.851	0.127414	0.240554	0.529669	0.596342	0.795012
ANAPC16	406.722	-0.218343	0.173269	-1.26014	0.20762	0.443189
SPG21	406.478	1.31462	0.199118	6.60224	4.04994e-11	1.74346e-09
NCOA7	406.285	0.102688	0.182095	0.563924	0.572806	0.780019
CRLF3	406.131	0.380749	0.175753	2.16639	0.0302817	0.123401
SH3KBP1	405.781	0.946344	0.176013	5.37655	7.59269e-08	1.8989e-06
GLCCI1	405.659	-0.0224739	0.185723	-0.121008	0.903685	0.961289
XPO1	405.479	-0.341892	0.174381	-1.9606	0.0499258	0.176217
PAPSS2	405.009	0.157229	0.253334	0.620638	0.534838	0.75429
SMIM10L1	405.001	-0.118917	0.226393	-0.525267	0.599398	0.796891
LOC110255511	404.458	-0.311197	0.232113	-1.34071	0.180014	0.407585
IL18R1	404.442	3.37516	0.652463	5.17294	2.30434e-07	5.32675e-06
PDCD6IP	403.946	-0.20153	0.281075	-0.716998	0.473376	0.710009
MYO9A	403.893	0.589913	0.204967	2.87808	0.00400098	0.0261227
CTR9	403.744	0.0237445	0.169591	0.140011	0.888651	0.955661
DDX39A	403.705	0.232803	0.178307	1.30563	0.191677	0.422494
CIAO1	403.591	-0.189021	0.180462	-1.04743	0.294902	0.546033
HCFC1	403.015	-0.296677	0.218866	-1.35552	0.175251	0.401789
AKNA	402.956	-0.172367	0.51311	-0.335926	0.736927	0.88129
DNAJB13	402.846	-1.96797	0.202724	-9.70763	2.79766e-22	3.67332e-20
HK1	402.593	0.38966	0.22077	1.76501	0.0775624	0.2385
MXD4	402.152	-0.0970582	0.144885	-0.6699	0.502921	0.729411
C17H20orf24	402.099	0.0617276	0.224726	0.274679	0.783563	0.908208
SNRNP48	402.031	-0.834242	0.224524	-3.7156	0.000202721	0.00219977
ANKRD11	402.025	-0.165161	0.164212	-1.00578	0.314521	0.565092
KLHL9	401.821	-0.0827275	0.232401	-0.355969	0.721864	0.871547
GNAI3	401.487	0.167934	0.206441	0.813474	0.415946	0.661824
LOC100624067	401.363	0.0109095	0.195144	0.0559048	0.955418	0.981301
SELENOF	401.149	0.357079	0.359768	0.992525	0.320942	0.572441
KLF6	401.027	-1.15297	0.216735	-5.31971	1.03932e-07	2.54595e-06
RAB4A	400.672	1.81031	0.229649	7.88296	3.19724e-15	2.24491e-13
RAB3GAP2	399.509	-0.248052	0.201531	-1.23084	0.218384	0.456597
ZYX	399.501	-1.37064	0.169633	-8.08003	6.47487e-16	5.00089e-14
LOC100512700	399.494	-0.234663	0.231626	-1.01311	0.311006	0.562002
C1GALT1	399.454	-0.21786	0.182554	-1.1934	0.232712	0.47564
NR4A3	399.177	-5.1961	0.615441	-8.4429	3.09553e-17	2.62221e-15
HDAC1	398.81	-0.888446	0.178484	-4.97774	6.43324e-07	1.35583e-05
RHOF	398.74	-1.20126	0.175743	-6.83533	8.18176e-12	3.82301e-10
ITCH	398.664	-0.55866	0.187463	-2.9801	0.00288151	0.0199443
SLC25A51	398.241	0.0257821	0.158474	0.16269	0.870762	0.948847
LOC110261347	398.203	-0.545021	0.210519	-2.58894	0.00962728	0.0524725
MBD1	398.086	-0.235381	0.194704	-1.20891	0.226696	0.467712
UBXN2A	398.019	0.936848	0.177011	5.2926	1.20589e-07	2.93209e-06
EHBP1	397.202	-1.75321	0.199125	-8.80459	1.31333e-18	1.30636e-16
C3H2orf68	397.046	0.0132696	0.24666	0.0537973	0.957097	0.982093
WDR45B	396.588	0.0452102	0.242507	0.186428	0.852109	0.941413
ARID2	396.579	-0.532787	0.181788	-2.93081	0.00338076	0.0226477
ZNF146	396.383	0.0225749	0.215768	0.104626	0.916673	0.965398
EPSTI1	396.105	2.52341	0.365797	6.89839	5.25948e-12	2.52033e-10
CCSAP	395.695	0.894087	0.17051	5.24359	1.57482e-07	3.7459e-06
RGS14	395.521	0.853689	0.208094	4.10242	4.08844e-05	0.000552275
NCOA2	395.355	-0.239847	0.268888	-0.891994	0.372396	0.622989
ACSL4	395.206	0.153284	0.170232	0.900439	0.367887	0.619435
TMEM109	394.661	-2.46672	0.2029	-12.1573	5.24619e-34	1.8127e-31
RBX1	394.638	0.0447622	0.204258	0.219145	0.826537	0.929465
SAP30L	393.96	-0.0967547	0.170177	-0.568555	0.569658	0.777705
CYTH3	393.919	-1.28983	0.217759	-5.92322	3.1569e-09	1.03625e-07
AGFG1	393.474	1.07798	0.186675	5.77464	7.71175e-09	2.34387e-07
ATP6V0C	393.297	-0.175957	0.154995	-1.13524	0.256275	0.504103
PSMB4	393.219	0.0575727	0.197184	0.291975	0.770306	0.900975
AZIN1	393.065	-0.177514	0.207673	-0.854774	0.392676	0.639797
SPPL2A	392.615	-0.0653932	0.196447	-0.332879	0.739226	0.882046
RGS2	392.237	-1.25706	0.624039	-2.01439	0.0439689	0.161311
CHIC2	391.96	-0.945997	0.277574	-3.40808	0.000654212	0.00590065
SVIL	391.876	-3.10603	0.201936	-15.3812	2.18793e-53	3.19195e-50
CHRNB1	391.157	-1.13136	0.194907	-5.80462	6.45127e-09	1.99306e-07
UBE3C	391.031	-0.231988	0.203763	-1.13852	0.254905	0.502614
KDM4A	390.582	-0.0653996	0.210108	-0.311267	0.755598	0.892417
SOCS7	389.882	-1.56979	0.216444	-7.25264	4.08724e-13	2.30324e-11
C13H3orf38	389.724	0.280186	0.202963	1.38048	0.16744	0.392119
AKIRIN2	389.214	0.965915	0.22621	4.27	1.95471e-05	0.000285171
GLG1	389.148	-0.324645	0.188187	-1.72512	0.0845057	0.253614
OSTM1	389.115	0.0157788	0.130032	0.121345	0.903418	0.961289
USF3	388.923	-0.0303982	0.187595	-0.162041	0.871273	0.949156
DOCK11	388.693	-0.781517	0.189537	-4.12329	3.73498e-05	0.000509245
LSM14B	388.552	0.0937317	0.205026	0.45717	0.647549	0.824027
NBR1	388.365	-0.294972	0.193874	-1.52146	0.128145	0.332399
NOP53	388.197	-0.549243	0.202421	-2.71337	0.00666031	0.03911
AKAP11	388.195	0.592118	0.194267	3.04795	0.00230405	0.0166129
RPA1	388.111	0.421376	0.21647	1.94658	0.0515847	0.180519
TINF2	387.992	-0.213745	0.191666	-1.11519	0.264767	0.512157
NFATC3	387.844	-0.080669	0.173187	-0.465791	0.641365	0.820532
TRMT112	387.534	0.198586	0.192699	1.03055	0.302752	0.554567
PDAP1	387.187	0.151546	0.181195	0.836371	0.402946	0.649501
TRIM52	386.769	-0.0385156	0.200525	-0.192073	0.847685	0.939625
ACAP2	386.715	-0.125543	0.167764	-0.748329	0.454262	0.694642
SPOP	386.44	-0.0330701	0.15341	-0.215567	0.829326	0.930063
LOC110262272	386.423	0.346634	0.25226	1.37412	0.169406	0.395009
MRPL57	386.096	0.587134	0.250257	2.34612	0.0189698	0.0865137
CYTH1	386	-2.01643	0.394467	-5.11177	3.19149e-07	7.1877e-06
KDM4B	385.779	-0.791355	0.25462	-3.10798	0.00188372	0.014093
LOC110255544	385.694	-1.17763	0.345762	-3.4059	0.000659474	0.00594198
LOC106508625	385.389	0.278377	0.269147	1.03429	0.300999	0.552744
ZNF706	384.934	0.74138	0.187842	3.94684	7.91905e-05	0.000979992
UBE2V2	384.857	0.252358	0.15428	1.63572	0.101898	0.287445
BEND7	384.84	-0.131273	0.198512	-0.661284	0.50843	0.733236
MRPS22	384.595	0.0448557	0.17931	0.250158	0.802465	0.916126
ND4L	384.444	-0.583806	0.241074	-2.42169	0.0154486	0.0744916
IFIH1	384.412	1.59739	0.271816	5.87673	4.18458e-09	1.34714e-07
IRF8	384.076	2.01603	0.287805	7.00483	2.47283e-12	1.28333e-10
VPS36	383.857	-0.163023	0.161171	-1.01149	0.31178	0.562673
EIF3G	383.67	0.0564627	0.238591	0.236651	0.812927	0.923223
FRYL	383.505	0.21319	0.184318	1.15665	0.247417	0.492583
ARMCX3	383.257	0.409352	0.207268	1.97499	0.0482694	0.172597
PTPN11	383.028	0.423343	0.273492	1.54792	0.121643	0.320652
ZNF131	382.831	-0.69607	0.177095	-3.9305	8.47692e-05	0.00103923
FAM199X	381.911	-0.516004	0.252876	-2.04055	0.0412959	0.153995
FYCO1	381.857	-1.55534	0.216252	-7.19227	6.37245e-13	3.51556e-11
UBE2I	381.683	-0.25879	0.220193	-1.17529	0.23988	0.483917
PLEKHB2	381.68	0.0499561	0.189118	0.264153	0.791662	0.911032
TMCO1	381.651	0.645328	0.271653	2.37556	0.0175224	0.0818754
MTF2	381.506	0.117705	0.19335	0.608764	0.542681	0.759574
POLR1D	381.496	-0.294033	0.235146	-1.25043	0.211143	0.447363
UBQLN2	381.345	0.0142884	0.183871	0.0777091	0.938059	0.975041
POLR3GL	380.447	-0.0661341	0.188199	-0.351405	0.725285	0.873909
HDGF	380.361	-0.458081	0.192011	-2.3857	0.0170466	0.0801082
THRA	380.347	-2.43609	0.188333	-12.935	2.85551e-38	1.29286e-35
PSMD2	379.984	0.185544	0.210391	0.881901	0.37783	0.627613
OAT	379.355	-0.00894941	0.244365	-0.0366231	0.970786	0.987889
KIDINS220	379.276	-1.09924	0.220448	-4.98641	6.15128e-07	1.30291e-05
ACTN4	379.134	-0.363162	0.217402	-1.67046	0.0948286	0.273406
WDR26	378.869	-0.21877	0.257404	-0.849909	0.395376	0.642406
PPP2R3A	378.792	0.273122	0.154399	1.76894	0.0769044	0.237247
UFM1	378.55	-0.384512	0.192062	-2.00202	0.0452828	0.164745
SACM1L	378.376	-0.14907	0.183941	-0.810425	0.417696	0.663384
CD81	378.003	-0.433988	0.224513	-1.93302	0.0532336	0.184763
HERC3	377.924	0.012662	0.148195	0.0854418	0.93191	0.972363
XIAP	377.888	0.184653	0.186802	0.988493	0.322911	0.574563
PRDX3	377.63	0.283098	0.322563	0.877651	0.380133	0.629878
PXN	377.525	0.737686	0.227944	3.23626	0.00121106	0.00978538
METRNL	377.523	-1.32252	0.251463	-5.25931	1.44597e-07	3.46451e-06
LOC110255939	377.449	0.110227	0.554658	0.198729	0.842475	0.936904
TMEM165	377.365	-0.365265	0.180065	-2.02852	0.0425075	0.157174
SOS2	376.747	0.0950222	0.188733	0.503473	0.614632	0.804197
FKBP1A	376.709	0.0469661	0.186777	0.251456	0.801462	0.915896
CLSTN1	375.121	0.027393	0.204293	0.134087	0.893334	0.957665
YWHAG	374.831	0.102632	0.159672	0.642769	0.520374	0.742503
SNX3	374.741	0.311936	0.37466	0.832584	0.405079	0.651259
SRPK1	374.697	0.411003	0.181729	2.26163	0.0237202	0.102349
CREM	374.669	0.800629	0.198315	4.03715	5.41045e-05	0.000704056
CEBPZOS	374.285	-0.229168	0.198896	-1.1522	0.249239	0.495234
LOC110261483	374.142	0.607042	0.353652	1.71649	0.0860718	0.256846
HACD4	374.062	-3.15163	0.500538	-6.29648	3.04488e-10	1.16219e-08
NLN	373.88	0.106064	0.217663	0.487288	0.626054	0.811713
KDM2B	373.818	0.475571	0.198077	2.40094	0.016353	0.0777671
AKAP8	373.787	0.129962	0.179573	0.723727	0.469233	0.706865
RAP1GAP2	373.714	-2.84766	0.288145	-9.88273	4.94669e-23	6.90958e-21
RCC2	373.151	-0.152757	0.202184	-0.755536	0.449927	0.691337
LY9	372.725	-1.14624	0.196508	-5.83305	5.44236e-09	1.70138e-07
UBALD2	372.498	0.310812	0.222967	1.39398	0.163323	0.386803
ZNF217	372.466	-0.400656	0.174502	-2.296	0.0216761	0.0955059
MAPK1IP1L	372.195	-0.145337	0.203573	-0.713929	0.475271	0.711521
GIGYF2	372.163	0.130476	0.184212	0.708292	0.478764	0.713851
AP4S1	372.051	-0.110852	0.205622	-0.539105	0.589814	0.791442
TROVE2	371.965	-0.338395	0.22717	-1.48961	0.136327	0.346243
DDX18	371.401	0.550251	0.225969	2.43508	0.0148886	0.0725102
REV3L	371.347	0.377599	0.198385	1.90336	0.056993	0.193664
RAC1	370.915	-0.201851	0.169044	-1.19407	0.23245	0.475571
SNRPB	370.845	-0.211515	0.220872	-0.957635	0.338247	0.591487
BBC3	370.844	-3.38774	0.290463	-11.6632	1.96418e-31	6.14041e-29
ZCCHC2	370.724	0.0423314	0.210204	0.201383	0.840399	0.935878
KLB	370.589	-0.0581598	0.848436	-0.0685494	0.945348	0.977279
EMC6	370.529	-0.0412548	0.226155	-0.182418	0.855255	0.942783
IFNAR2	370.451	1.6561	0.243503	6.80115	1.03788e-11	4.76482e-10
MSH6	369.833	-0.485243	0.178852	-2.71309	0.00666585	0.039125
YIPF4	369.625	0.0913201	0.143509	0.636337	0.524557	0.745858
RALGAPA2	369.479	-0.363453	0.178495	-2.03621	0.0417296	0.154996
UBR2	369.279	0.0216706	0.182195	0.118942	0.905321	0.961598
AKAP5	369.166	3.01882	0.349704	8.6325	6.00252e-18	5.62951e-16
SP140	368.905	1.08838	0.206594	5.26819	1.37775e-07	3.3071e-06
DCLRE1C	368.595	-0.99113	0.185879	-5.33212	9.70736e-08	2.40033e-06
SLC37A3	368.446	0.701014	0.248684	2.8189	0.00481892	0.0303843
AGO4	368.254	-0.197162	0.288747	-0.682821	0.49472	0.724317
PSMA3	368.233	-0.0184613	0.212395	-0.0869195	0.930736	0.97183
BHLHE40	367.984	-1.17793	0.278144	-4.23494	2.28609e-05	0.000328406
LOC110260619	367.797	0.350093	0.174847	2.00228	0.0452546	0.164688
LOC102166063	367.695	-0.575655	0.210448	-2.73538	0.00623089	0.0372209
SYNE2	367.215	0.796474	0.40487	1.96723	0.0491562	0.174485
PLEKHG6	366.811	-0.3925	0.239559	-1.63843	0.101332	0.286681
ABHD17B	366.786	-0.510911	0.20866	-2.44854	0.0143437	0.0708421
GAPDH	366.697	0.0349966	0.278419	0.125698	0.899971	0.960375
CALM3	366.454	0.115846	0.210272	0.550936	0.581677	0.785905
WBP1L	366.046	0.404264	0.219779	1.83941	0.0658543	0.214239
TNFRSF1A	366.01	-0.385569	0.239334	-1.611	0.107179	0.297203
C4H1orf226	365.668	1.41627	0.331779	4.26872	1.96602e-05	0.000286184
ATL3	365.645	-0.755694	0.219471	-3.44325	0.000574765	0.00529962
ROCK2	365.377	-0.85796	0.303753	-2.82453	0.00473503	0.0299475
TRIB2	365.306	-3.26627	0.234082	-13.9536	2.9932e-44	1.96504e-41
C2H11orf58	365.292	0.156547	0.188245	0.831616	0.405626	0.651721
PDLIM2	365.226	-0.0271932	0.252423	-0.107729	0.914211	0.96503
STK24	365.186	0.243902	0.145285	1.67878	0.0931948	0.270958
PML	365.062	0.915031	0.184374	4.96289	6.94504e-07	1.45436e-05
VAMP8	365.036	-0.0679193	0.227232	-0.298899	0.765017	0.898611
rna-NC_000845.1:2206..2273	364.762	-0.48152	0.194039	-2.48157	0.0130805	0.0661169
IL10RA	364.643	-1.86607	0.187006	-9.97864	1.89048e-23	2.72769e-21
SH2D1B	364.605	1.47506	0.345321	4.27157	1.94102e-05	0.000283803
NXF1	364.583	0.0487592	0.184674	0.264028	0.791758	0.911032
SNTB1	364.444	-1.05336	0.396656	-2.65559	0.00791687	0.0449943
NCOA6	364.124	-0.0904643	0.259767	-0.348252	0.727651	0.875796
ALDH9A1	363.961	-0.00164276	0.186298	-0.00881792	0.992964	0.996836
C14H10orf128	363.786	3.18848	0.39373	8.09814	5.58047e-16	4.36141e-14
UBE2R2	363.699	-0.729735	0.163578	-4.4611	8.15409e-06	0.000132014
LOC100514323	363.68	-0.177281	0.183638	-0.965386	0.334351	0.587296
MAGT1	363.327	-0.165432	0.2224	-0.743849	0.456968	0.696782
LTV1	362.829	0.393268	0.196242	2.00399	0.0450706	0.164246
H2AFY	362.553	0.227166	0.214523	1.05894	0.289629	0.540559
XPO7	362.414	0.22307	0.181593	1.22841	0.219295	0.457654
SH3BP1	362.389	-0.60005	0.245688	-2.44233	0.014593	0.0715295
FNDC3A	362.316	0.462002	0.224602	2.05698	0.0396884	0.149873
CEBPZ	362.308	-0.287501	0.199009	-1.44466	0.148553	0.364307
GFOD1	362.252	1.05963	0.192629	5.50089	3.77879e-08	9.96295e-07
SUCLG2	362.1	-0.26342	0.195477	-1.34758	0.177795	0.405286
YPEL3	361.984	-0.209607	0.217498	-0.963718	0.335187	0.588213
AGPS	361.832	-0.221162	0.23236	-0.951807	0.341195	0.594623
RASGRP2	360.689	-2.26624	0.3803	-5.9591	2.53638e-09	8.4956e-08
HERC2	360.596	0.192929	0.207152	0.931341	0.351677	0.604062
ZBTB33	360.219	0.00966224	0.161691	0.0597573	0.952349	0.980041
LMAN2	360.124	0.731661	0.250271	2.92348	0.00346143	0.0230586
SMIM14	359.953	0.709075	0.20959	3.38314	0.000716612	0.00637042
MSL3	359.93	-0.065727	0.200122	-0.328435	0.742583	0.884525
CMC1	359.912	1.7453	0.213949	8.15756	3.41855e-16	2.73693e-14
RRAGA	359.899	-0.030347	0.233524	-0.129953	0.896604	0.958821
GGA3	359.798	0.259982	0.17218	1.50994	0.131059	0.33662
RUNX2	359.629	1.05785	0.238465	4.43609	9.16072e-06	0.000145442
LRCH3	359.524	-0.299202	0.185781	-1.61051	0.107287	0.297378
ZNF618	359.523	-4.00949	0.281717	-14.2323	5.77105e-46	4.73587e-43
PAIP1	359.3	0.120026	0.26154	0.458921	0.646291	0.822868
MRPL49	359.263	-0.291864	0.225245	-1.29576	0.195058	0.426496
SLA-8	359.193	-0.273735	0.359363	-0.761722	0.446226	0.68797
INPP5F	358.472	-0.412182	0.533015	-0.773303	0.439343	0.682194
PHACTR2	358.311	-1.02261	0.319982	-3.19582	0.00139432	0.0110485
SYS1	357.968	0.471264	0.230278	2.0465	0.0407074	0.152592
LOC100156967	357.653	0.323173	0.170612	1.8942	0.0581981	0.196195
EMD	357.575	-0.480692	0.206615	-2.32651	0.0199912	0.0898304
MLLT10	357.403	0.186106	0.180111	1.03329	0.30147	0.553087
CDK17	357.381	0.185173	0.219346	0.844207	0.398554	0.645891
C8H4orf32	357.303	-3.22808	0.294097	-10.9762	4.97274e-28	1.12572e-25
GOLGA7	357.177	-0.0816834	0.159778	-0.511229	0.609191	0.801202
PPP4R3A	357.139	-0.273486	0.210827	-1.29721	0.19456	0.426045
SYNC	357.137	-0.00542716	0.202116	-0.0268517	0.978578	0.9918
NOP58	356.87	0.604973	0.160346	3.77292	0.000161346	0.00181221
HDAC9	356.534	-0.246043	0.176763	-1.39194	0.163941	0.38771
GALNT1	356.385	0.393554	0.251278	1.56621	0.117299	0.313417
NEK7	356.238	-0.790217	0.261618	-3.0205	0.00252359	0.0179301
MTMR6	355.921	-0.0607083	0.263612	-0.230294	0.817863	0.925544
ARL15	355.919	-0.66859	0.273095	-2.44819	0.0143574	0.0708696
DCAF5	355.821	-0.0966913	0.256921	-0.376346	0.70666	0.862469
LOC102160096	355.714	-0.121312	0.193923	-0.625571	0.531596	0.751718
VPS54	355.573	0.0110427	0.210482	0.052464	0.958159	0.982094
PRKD3	355.301	-1.00605	0.311913	-3.22541	0.00125792	0.0101078
MINDY2	355.18	-0.153219	0.252796	-0.606097	0.544451	0.759939
AK3	354.989	0.0739271	0.250421	0.295212	0.767832	0.899745
CORO1C	354.535	0.0187584	0.206127	0.0910042	0.927489	0.970306
HDAC2	354.497	0.196355	0.165676	1.18517	0.235949	0.479346
FBXO33	354.387	-0.293875	0.164547	-1.78597	0.0741047	0.232218
TRAK2	354.092	-0.952445	0.245713	-3.87626	0.000106076	0.00126847
INTS6	353.666	0.152781	0.164297	0.929907	0.352419	0.604745
GPR68	353.466	1.30391	0.265383	4.91333	8.95418e-07	1.83128e-05
ZNF24	353.176	0.39833	0.189675	2.10007	0.0357231	0.13873
SKAP1	352.656	0.50828	0.193713	2.62388	0.00869333	0.0483658
LRRC42	352.573	-2.75852	0.229935	-11.997	3.68465e-33	1.2405e-30
GATC	352.546	0.0579464	0.165213	0.350738	0.725785	0.874351
CPNE2	352.43	0.0784055	0.279878	0.280142	0.779369	0.905986
RC3H2	351.992	0.161118	0.178225	0.904014	0.365988	0.617664
SSBP3	351.715	-0.765576	0.144383	-5.30238	1.14303e-07	2.78441e-06
RIOK3	351.641	0.0290648	0.21553	0.134853	0.892728	0.957406
STRN3	350.952	0.27334	0.226553	1.20652	0.227618	0.46885
KPNA4	350.884	0.498628	0.179272	2.78141	0.00541233	0.0333164
PIK3R4	350.496	-1.16352	0.238399	-4.88057	1.05777e-06	2.13999e-05
SEPT2	350.18	-0.415968	0.155361	-2.67743	0.00741888	0.0426536
PACSIN2	350.152	0.375609	0.196325	1.91319	0.0557232	0.190731
CHST2	350.066	1.66543	0.354597	4.69668	2.64422e-06	4.89685e-05
SAT1	349.915	0.398046	0.216057	1.84232	0.065429	0.213311
COQ10A	349.64	-0.12732	0.208278	-0.611299	0.541002	0.758406
ILK	349.346	-0.624195	0.277551	-2.24894	0.0245163	0.104956
S100A1	348.952	-3.32686	0.300927	-11.0554	2.0646e-28	4.92876e-26
MAP4K5	348.786	-0.18416	0.230538	-0.798828	0.42439	0.668064
TBC1D1	348.64	0.317724	0.207618	1.53033	0.125935	0.328602
ATP6V1C2	348.442	0.463461	0.1919	2.41512	0.01573	0.0754326
NDRG1	348.26	-0.97462	0.270067	-3.60881	0.000307602	0.00313329
ESCO1	347.985	0.441906	0.220081	2.00792	0.0446517	0.163015
MFSD10	347.924	0.192999	0.249325	0.774087	0.43888	0.68193
COL4A3BP	347.886	0.106768	0.210531	0.507138	0.612058	0.802749
CD86	347.797	0.954144	0.270724	3.52442	0.000424411	0.00410765
LOC110255880	347.388	0.639205	0.192521	3.32019	0.000899569	0.007735
SHOC2	347.175	0.306466	0.144142	2.12613	0.0334922	0.132503
STK10	346.964	-0.725524	0.210242	-3.4509	0.000558719	0.0051881
MOB3A	346.448	-0.91734	0.24894	-3.68498	0.000228724	0.00244556
LYN	346.291	0.282709	0.184805	1.52977	0.126073	0.328885
ARID3A	346.074	0.321799	0.167073	1.9261	0.0540923	0.186854
RNF168	345.857	0.0113584	0.154444	0.0735435	0.941374	0.975628
FAM185A	345.68	0.407056	0.19518	2.08554	0.0370204	0.142378
ERH	345.475	0.316146	0.192134	1.64545	0.0998771	0.283482
ECHDC1	345.407	-0.0172181	0.217311	-0.0792324	0.936848	0.974257
ZC3H13	345.394	0.45107	0.202496	2.22755	0.0259105	0.109355
SURF4	345.217	0.202567	0.194613	1.04087	0.297937	0.549658
MSL2	345.114	0.677881	0.163422	4.14805	3.35322e-05	0.000460542
CTBP1	345.113	-0.280786	0.269579	-1.04157	0.29761	0.549208
EIF6	344.935	0.681459	0.218673	3.11634	0.0018311	0.0137778
KYNU	344.714	-0.323151	0.290626	-1.11192	0.266174	0.513952
SERPINF1	344.646	2.34973	0.350004	6.71345	1.90081e-11	8.43261e-10
MRPL43	344.435	0.572764	0.216795	2.64196	0.00824275	0.0464694
COL19A1	344.318	1.31633	0.542586	2.42603	0.0152649	0.0738506
DDX42	344.212	0.0802583	0.168003	0.47772	0.632849	0.815203
SMAD7	343.682	-0.671446	0.225762	-2.97413	0.00293818	0.0202326
LSM4	342.821	1.16367	0.240408	4.84041	1.29573e-06	2.56606e-05
ETNK1	342.75	0.306953	0.281151	1.09178	0.274932	0.524307
GORASP2	342.555	0.191402	0.180902	1.05804	0.290036	0.541087
STAT2	342.497	1.17566	0.230912	5.09137	3.55477e-07	7.93777e-06
RNF146	342.468	0.0888402	0.315121	0.281924	0.778002	0.905215
DPF3	341.985	1.68589	0.251664	6.69895	2.09916e-11	9.28014e-10
BRD9	341.555	0.0444912	0.24224	0.183665	0.854276	0.942575
MED13	341.477	0.342198	0.191209	1.78965	0.0735096	0.230851
TLE4	341.146	-0.914571	0.17071	-5.35744	8.44078e-08	2.10299e-06
AHSA1	341.112	0.0726232	0.208164	0.348875	0.727183	0.875474
BMP2K	341.046	0.475054	0.195852	2.42558	0.015284	0.0738679
PCM1	341.019	-0.719691	0.230763	-3.11875	0.00181623	0.0137052
RTP4	340.752	2.06061	0.240679	8.56164	1.11277e-17	1.00763e-15
IRF2	340.579	0.396061	0.173471	2.28315	0.0224216	0.097806
DERL1	340.443	0.19639	0.132783	1.47903	0.139133	0.350189
TOPORS	340.441	-0.59536	0.194465	-3.06152	0.00220215	0.0160278
PAN3	340.132	-0.326382	0.180269	-1.81053	0.0702131	0.223545
TRIM44	339.453	-0.0832589	0.248773	-0.334678	0.737868	0.881388
SDCCAG8	339.419	-0.452623	0.233203	-1.94089	0.0522711	0.182241
ATP11B	339.315	-0.42176	0.350327	-1.2039	0.228627	0.469963
TMEM106B	339.194	-0.36149	0.3088	-1.17063	0.241749	0.486164
TYK2	339.185	-0.40313	0.227882	-1.76903	0.0768886	0.237247
PRKCQ	339.151	-0.182989	0.23774	-0.769703	0.441476	0.683743
DUSP4	339.035	2.5177	0.765802	3.28766	0.00101023	0.00847562
DHX15	338.758	0.403617	0.161435	2.50018	0.012413	0.0635615
TSTD2	338.499	-0.563297	0.186739	-3.0165	0.00255715	0.0180999
IWS1	338.436	0.664845	0.212313	3.13144	0.00173952	0.0132099
TNPO2	338.257	-0.119031	0.135955	-0.875512	0.381295	0.630609
TAB2	338.095	-0.385395	0.166606	-2.31321	0.0207109	0.0921812
PLAGL1	338.072	-0.687128	0.23375	-2.93959	0.00328649	0.0221291
RBM6	337.881	0.04804	0.158033	0.303988	0.761137	0.895737
IFFO1	337.667	-0.0174921	0.267379	-0.0654207	0.947839	0.978035
TALDO1	337.655	0.187385	0.181288	1.03363	0.301308	0.553002
MAP2K3	337.485	-0.652469	0.204131	-3.19633	0.0013919	0.0110427
SSRP1	337.472	0.165988	0.171689	0.966793	0.333647	0.58648
MED13L	337.408	-0.430943	0.27887	-1.54532	0.12227	0.321852
SLA	336.479	2.01045	0.292404	6.8756	6.17276e-12	2.92593e-10
FGFR1OP2	336.41	0.565983	0.171834	3.29378	0.000988512	0.00831997
TP53INP1	335.734	0.829349	0.245329	3.38056	0.000723385	0.00642628
MTA2	335.248	-0.255919	0.192358	-1.33043	0.183377	0.412213
C1H14orf166	334.746	0.0120744	0.163681	0.0737677	0.941195	0.975536
SERINC5	334.482	0.0592922	0.221596	0.267569	0.789031	0.909808
SYNRG	334.373	-0.137682	0.18522	-0.743342	0.457275	0.697007
NSD1	334.083	0.0122563	0.192696	0.0636044	0.949285	0.978268
LOC110261685	334.046	0.190318	0.159444	1.19363	0.232622	0.475634
TSPYL1	333.902	-0.127421	0.21628	-0.589149	0.555761	0.76699
CUL4A	333.832	0.0318524	0.19943	0.159717	0.873104	0.950072
EFCAB14	333.305	-0.213055	0.188366	-1.13107	0.258025	0.505878
NMI	333.098	0.759891	0.23741	3.20076	0.00137068	0.0108941
RAB6A	332.841	-0.290915	0.18486	-1.57371	0.115555	0.31084
ARHGAP31	332.618	-2.33223	0.237951	-9.80129	1.11152e-22	1.50456e-20
S1PR1	332.185	-0.694413	0.387978	-1.78983	0.073482	0.230851
SECISBP2L	332.116	0.765551	0.230399	3.32272	0.000891455	0.00768536
UBR4	331.836	-0.202277	0.221611	-0.912757	0.36137	0.614359
ATP6V1E1	331.829	0.453736	0.180274	2.51692	0.0118386	0.0612452
NEK9	331.747	-0.601871	0.20555	-2.9281	0.00341041	0.0227997
RETSAT	331.624	-0.386735	0.174685	-2.21391	0.0268352	0.112248
OXR1	331.58	0.287538	0.241884	1.18875	0.23454	0.477591
LOC106505000	331.482	0.170159	0.261297	0.65121	0.514911	0.737835
TRIM8	331.24	-2.41294	0.244885	-9.85338	6.62757e-23	9.16001e-21
OPTN	331.223	0.978559	0.204669	4.78117	1.74276e-06	3.37499e-05
UGGT1	330.908	0.154327	0.200786	0.768614	0.442123	0.684237
UBLCP1	330.775	0.773073	0.185101	4.1765	2.96033e-05	0.000412623
LUC7L	330.676	-0.379573	0.184599	-2.0562	0.0397628	0.150068
GOT2	330.292	-0.27377	0.210823	-1.29858	0.194089	0.42544
RNF115	330.274	0.00423241	0.156104	0.0271127	0.97837	0.9918
SPAG7	330.093	-0.236872	0.181024	-1.30851	0.190702	0.421605
LARP4	329.997	0.676811	0.174279	3.88349	0.000102966	0.00123466
KIN	329.93	-0.324975	0.166129	-1.95616	0.0504463	0.177577
VDAC2	329.742	0.00240903	0.168537	0.0142938	0.988596	0.994951
TNFAIP3	329.593	-1.23781	0.329521	-3.75638	0.000172388	0.00191818
TMEM230	329.589	0.127687	0.180836	0.706091	0.480132	0.714835
ZC3H14	329.472	-0.159494	0.157987	-1.00954	0.312716	0.563702
PRELID1	329.051	-0.0617033	0.206669	-0.298561	0.765275	0.898754
POGZ	328.441	0.249692	0.190666	1.30958	0.190337	0.421182
GPR183	328.397	0.826607	0.546379	1.51288	0.13031	0.33578
NOS2	328.034	-5.77113	0.670751	-8.60399	7.69933e-18	7.16966e-16
ATP8B4	327.873	-1.07482	0.258424	-4.15911	3.19484e-05	0.000442492
LOC110257572	327.796	-0.728136	0.352098	-2.06799	0.0386407	0.146931
CAMK2D	327.591	0.261942	0.210447	1.24469	0.213244	0.45024
FTSJ3	327.579	0.156527	0.183902	0.851141	0.394691	0.641713
SENP6	327.44	-0.211162	0.22557	-0.936129	0.349207	0.601717
[truncated: 27,887 more rows]
