# Supplementary material for: Comparative transcriptomics of porcine liver-resident CD8αdim, liver CD8αhigh and circulating blood CD8αhigh NK cells reveals an intermediate phenotype of liver CD8αhigh NK cells
Source: Front Immunol. 2023 Aug 18;14:1219078. doi: 10.3389/fimmu.2023.1219078 (PMC10471975; doi:10.3389/fimmu.2023.1219078)
Supplement: Supplementary file 3 [file Table_2.xlsx]

## Sheet: Sheet1
	baseMean	log2FoldChange	lfcSE	stat	pvalue	padj
CKS2	176.155	1.42781	0.221647	6.44182	1.1805e-10	7.04602e-07
EGR3	110.766	3.52439	0.547793	6.4338	1.24455e-10	7.04602e-07
LOC106510428	53.8817	-3.59594	0.569868	-6.31012	2.78817e-10	8.0373e-07
NR4A2	505.651	2.12823	0.337423	6.30731	2.83928e-10	8.0373e-07
HSPA8	3642.42	1.14736	0.191295	5.99785	1.99949e-09	4.52804e-06
CIRBP	912.917	-1.0578	0.178414	-5.92891	3.04959e-09	5.75508e-06
CXCR6	683.351	4.94822	0.972863	5.08624	3.65228e-07	0.000590783
ITK	443.44	0.777772	0.165211	4.70776	2.50453e-06	0.00343512
ZBTB1	176.975	1.04182	0.222132	4.69013	2.73038e-06	0.00343512
CCL4	37.3934	3.43453	0.738289	4.65202	3.28707e-06	0.00372195
LYSMD3	417.249	0.747065	0.162911	4.58573	4.524e-06	0.00465684
CLK1	2308.99	1.04034	0.236684	4.39547	1.10533e-05	0.0104297
SGK1	82.5806	-2.11688	0.493482	-4.28968	1.78927e-05	0.0155846
DHRS7B	6.29169	-5.65474	1.32588	-4.26491	1.99979e-05	0.016174
EDRF1	42.1939	1.95634	0.465287	4.20458	2.61565e-05	0.0197446
CRTAM	533.657	0.901739	0.217373	4.14835	3.34883e-05	0.0236993
NIPAL4	99.4269	2.86177	0.695676	4.11365	3.89444e-05	0.0259392
PERP	15.6298	-5.1749	1.27095	-4.07168	4.66755e-05	0.0293615
IER2	437.536	0.900011	0.222311	4.04842	5.15638e-05	0.0294145
HSPH1	485.127	1.46597	0.363262	4.03558	5.44675e-05	0.0294145
CLK4	267.587	0.781541	0.193928	4.03006	5.57633e-05	0.0294145
CYTB	8054.47	-0.763172	0.189642	-4.02428	5.71509e-05	0.0294145
SRSF7	1701.71	0.428694	0.110543	3.87808	0.000105285	0.0517934
VAMP1	67.1233	-1.31732	0.340579	-3.86789	0.00010978	0.0517934
DNAJA1	927.009	0.835031	0.216604	3.85511	0.00011568	0.0523938
CCR6	16.5518	-4.78067	1.25792	-3.80045	0.000144435	0.0629016
ZFP36L1	1206.52	0.576514	0.152314	3.78503	0.00015369	0.0629481
ZNF512B	12.6131	-5.39542	1.42666	-3.78186	0.000155661	0.0629481
LOC110256806	25.4074	-3.33665	0.889721	-3.75022	0.000176681	0.0689848
SDC1	33.0236	4.36135	1.17661	3.7067	0.000209978	0.0792527
MAPK6	259.176	0.646621	0.17513	3.69223	0.000222298	0.0811639
FGFR1OP2	336.41	0.627749	0.170387	3.68425	0.000229378	0.0811639
HSP90AA1	2799.76	0.740239	0.20245	3.6564	0.000255782	0.0877642
CAMK2N1	15.4911	-4.97692	1.37404	-3.62212	0.000292199	0.0973108
TBC1D9	30.6587	-3.05329	0.848631	-3.5979	0.000320797	0.10207
LOC100519934	60.2715	-2.20103	0.612264	-3.5949	0.000324519	0.10207
SRSF5	1241.26	-0.697352	0.194783	-3.58014	0.000343404	0.103457
PARP14	1172.08	0.954164	0.26673	3.57727	0.000347203	0.103457
SEMA7A	160.651	2.53289	0.718177	3.52684	0.000420552	0.1221
SCIMP	30.8315	-3.72089	1.05935	-3.51242	0.000444044	0.125698
FCRLA	32.4159	-5.65797	1.61524	-3.50287	0.000460274	0.125862
PSMA5	140.184	0.769029	0.21978	3.49909	0.000466854	0.125862
GHDC	68.4251	-1.10319	0.31828	-3.46609	0.000528088	0.139059
C1H9orf40	64.3876	1.04241	0.307308	3.39208	0.000693647	0.170093
STAMBPL1	139.829	0.996762	0.294551	3.38401	0.000714356	0.170093
LOC100525572	34.1676	-2.81011	0.830624	-3.38313	0.000716642	0.170093
MFSD6	74.7767	1.92201	0.568551	3.38054	0.000723439	0.170093
RUNDC1	39.9029	1.3733	0.406658	3.37705	0.000732686	0.170093
ITGAD	13.6031	-2.87139	0.850586	-3.37578	0.000736074	0.170093
SULF1	8.29032	-4.64544	1.39303	-3.33478	0.000853661	0.19332
MICU2	252.59	-0.5911	0.177775	-3.325	0.000884195	0.196309
MKI67	81.3596	-1.67791	0.506772	-3.31098	0.000929685	0.201589
LOC106509914	20.6901	4.08246	1.23456	3.30683	0.000943585	0.201589
SPRY2	537.857	0.75668	0.230877	3.27742	0.00104759	0.218513
DNAJB13	402.846	-0.644261	0.197	-3.27037	0.00107408	0.218513
LOC110260060	19.5926	-1.87327	0.573104	-3.26863	0.0010807	0.218513
INTS2	80.9714	0.917129	0.281439	3.25871	0.0011192	0.220422
SAP30L	393.96	-0.551909	0.169874	-3.24893	0.0011584	0.220422
CDK6	457.317	0.967835	0.298092	3.24676	0.00116725	0.220422
NFKBIA	224.247	0.853161	0.262822	3.24616	0.00116973	0.220422
DDIT4	419.884	-1.1879	0.366981	-3.23696	0.0012081	0.220422
SLC9A7	411.656	-0.806558	0.249495	-3.23276	0.001226	0.220422
PARL	6.69787	-4.07076	1.26089	-3.22847	0.00124454	0.220422
CNOT8	249.554	0.937206	0.290322	3.22817	0.00124587	0.220422
FUT4	69.0127	0.956242	0.297809	3.21093	0.00132308	0.230481
DUSP2	432.712	0.605223	0.188837	3.205	0.00135061	0.231711
SLA-DOA	19.0307	-2.83215	0.891085	-3.17832	0.00148133	0.247623
TNF	51.3327	1.25263	0.394719	3.17349	0.0015062	0.247623
LHFPL5	24.3764	-2.17159	0.684405	-3.17295	0.00150896	0.247623
THYN1	122.411	-0.680886	0.215149	-3.16472	0.00155231	0.247885
COX17	476.946	0.860239	0.271854	3.16434	0.00155434	0.247885
CYTIP	4282.67	0.357544	0.113177	3.15917	0.00158217	0.248819
SNRNP70	516.978	-0.613387	0.194549	-3.15287	0.00161675	0.250773
EEF1E1	50.8296	1.37547	0.437973	3.14053	0.00168642	0.251645
ISG20	41.542	5.24967	1.67322	3.13746	0.00170418	0.251645
TRIB3	8.6356	4.00842	1.28076	3.12971	0.00174979	0.251645
LOC110258346	20.5508	-3.0913	0.987823	-3.1294	0.00175163	0.251645
SLC15A2	13.1727	-4.71806	1.5082	-3.12828	0.00175835	0.251645
ORC5	38.1208	1.58733	0.507542	3.12748	0.00176311	0.251645
NTMT1	17.4988	1.96233	0.628739	3.12105	0.00180208	0.251645
TMCO3	99.5721	-0.919638	0.294968	-3.11776	0.00182233	0.251645
LOC102165485	115.811	-2.71613	0.871182	-3.11775	0.00182239	0.251645
SLC38A2	1057.85	0.37787	0.121462	3.11101	0.00186449	0.254137
EXOC8	247.767	0.547983	0.176518	3.10441	0.00190658	0.254137
LOC106506477	84.3239	-1.0033	0.323222	-3.10405	0.00190893	0.254137
MIGA1	10.0289	-3.62054	1.16812	-3.09945	0.00193879	0.254137
MYO3A	57.9835	6.06304	1.9591	3.09481	0.00196939	0.254137
RAB30	13.4976	-4.16982	1.34773	-3.09395	0.0019751	0.254137
F2R	300.88	1.36645	0.442791	3.08601	0.00202865	0.258095
DYNLT1	121.889	0.810882	0.263975	3.07181	0.00212763	0.264887
LOC110255408	118.556	-1.27307	0.41457	-3.07082	0.00213474	0.264887
LOC110255657	6.00313	-4.56559	1.49181	-3.06045	0.00221008	0.264887
CD55	222.728	-1.43435	0.469494	-3.0551	0.00224989	0.264887
EIF4G3	670.069	0.377037	0.123425	3.05477	0.00225231	0.264887
STK17B	3129.47	0.403402	0.132186	3.05177	0.00227495	0.264887
KIF11	19.2076	2.23445	0.732491	3.05049	0.00228469	0.264887
ZBTB32	15.7154	-3.98567	1.30712	-3.0492	0.00229455	0.264887
ZNF655	168.529	-0.743352	0.244155	-3.0446	0.00232993	0.264887
RAB29	71.7077	1.00011	0.329446	3.03573	0.00239954	0.264887
CD1.1	71.8635	-2.15079	0.708527	-3.03557	0.00240078	0.264887
LOC110259903	105.59	-0.872965	0.287959	-3.03156	0.00243292	0.264887
GZMK	51.4575	2.60679	0.859906	3.03149	0.0024335	0.264887
LOC110259429	5.38735	-3.8568	1.27281	-3.03014	0.0024444	0.264887
CDC25B	509.529	-0.762917	0.251851	-3.02924	0.00245168	0.264887
TBC1D5	576.689	-0.444794	0.146861	-3.02867	0.00245634	0.264887
ARID3A	346.074	-0.507071	0.167716	-3.02338	0.00249968	0.264937
PRPF38A	163.548	-0.800423	0.264786	-3.02291	0.0025036	0.264937
LOC100152566	593.065	0.706531	0.234339	3.015	0.00256977	0.269421
C1H15orf48	226.479	1.09861	0.364777	3.01173	0.00259766	0.269644
RIT1	708.641	-0.422595	0.140435	-3.00918	0.00261952	0.269644
TMEM86A	6.11881	-5.59329	1.86081	-3.00583	0.00264853	0.270174
INSIG2	148.006	0.719269	0.240807	2.98691	0.00281813	0.284115
LOC110255652	511.896	-0.867376	0.290574	-2.98504	0.00283538	0.284115
HSPA1L	14.7703	3.35494	1.1258	2.98005	0.00288201	0.286254
SLC25A13	17.4863	-1.59173	0.536187	-2.96861	0.00299153	0.294448
VPREB3	30.6405	-4.30536	1.45366	-2.96174	0.0030591	0.294448
LOC110262197	12.5434	3.66481	1.23743	2.96162	0.00306026	0.294448
OTUD4	187.491	0.682518	0.230736	2.958	0.00309645	0.294448
KLHL28	702.541	0.419537	0.14213	2.95179	0.00315937	0.294448
C7H15orf40	150.553	0.734414	0.24896	2.94993	0.00317851	0.294448
CD180	19.6432	-3.60115	1.22088	-2.94963	0.00318159	0.294448
DNAH9	23.6131	-1.77672	0.602456	-2.94913	0.00318667	0.294448
GEMIN5	289.989	0.680541	0.23135	2.94161	0.00326513	0.294448
PELI2	17.91	-3.05502	1.03878	-2.94097	0.00327187	0.294448
RASGEF1A	89.3562	1.77721	0.605248	2.93634	0.00332109	0.294448
SLC7A8	46.8641	3.78074	1.28793	2.93552	0.0033299	0.294448
ARHGAP18	232.526	1.84801	0.630025	2.93324	0.00335443	0.294448
OGFOD2	10.7155	-2.12395	0.724781	-2.93047	0.00338452	0.294448
ETV7	26.028	2.27543	0.776508	2.93033	0.00338602	0.294448
POU2F2	165.012	-0.756125	0.258037	-2.9303	0.00338636	0.294448
HACD3	198.043	0.791366	0.270234	2.92845	0.00340657	0.294448
RALGPS2	308.49	-0.982701	0.335996	-2.92474	0.00344743	0.295722
LOC106508147	10.7187	-3.33791	1.14631	-2.91187	0.00359268	0.304335
BHLHE41	47.1672	-2.30694	0.792463	-2.9111	0.0036016	0.304335
LOC100525232	35.3026	1.35139	0.466352	2.8978	0.00375794	0.310724
RASA4B	6.06862	4.03717	1.39528	2.89344	0.00381044	0.310724
LOC110261511	6.19532	-4.11921	1.42424	-2.89221	0.00382543	0.310724
NOP58	356.87	0.460487	0.159347	2.88985	0.00385428	0.310724
DLGAP5	8.42603	4.07761	1.41299	2.88581	0.00390408	0.310724
XCL1	126.906	1.16959	0.40642	2.87779	0.0040047	0.310724
GRB7	13.4676	-2.92225	1.0155	-2.87766	0.0040064	0.310724
SMARCAD1	97.5341	0.932068	0.323912	2.87754	0.00400792	0.310724
SCN4B	5.68036	-5.1831	1.80161	-2.87693	0.00401559	0.310724
PDCD2L	25.4733	1.58044	0.54947	2.8763	0.00402362	0.310724
LOC110261500	31.9484	-1.153	0.401011	-2.87524	0.00403717	0.310724
LOC100624795	25.0375	-2.1667	0.753822	-2.87429	0.0040494	0.310724
LOC110258360	10.769	2.74392	0.954887	2.87355	0.00405884	0.310724
LOC110255306	31.845	1.57693	0.548813	2.87335	0.00406139	0.310724
LOC100522861	54.9463	-1.03619	0.361698	-2.8648	0.00417266	0.317094
MSL2	345.114	0.465296	0.16257	2.86213	0.00420809	0.317508
LOC100520680	10.948	-4.15348	1.45305	-2.85847	0.00425692	0.317508
ABCB1	45.1683	2.04959	0.717125	2.85807	0.00426223	0.317508
WBP4	173.813	0.612683	0.215114	2.84818	0.00439703	0.325409
ZNF287	50.8487	-1.03069	0.362279	-2.84503	0.00444078	0.326513
TNFRSF17	18.4758	-3.48391	1.22709	-2.83917	0.00452309	0.330419
CREM	374.669	0.560887	0.197724	2.83672	0.00455799	0.330834
MDM2	202.116	0.667459	0.236695	2.81991	0.00480366	0.346445
CEPT1	128.719	0.861176	0.305917	2.81506	0.00487675	0.34949
LOC102164598	18.3305	-1.76129	0.626982	-2.80916	0.00496715	0.35373
ZNF581	96.7417	-0.655514	0.234008	-2.80124	0.00509067	0.355741
PLCL2	426.625	-0.478513	0.170864	-2.80055	0.00510153	0.355741
LOC110261996	16.4908	-2.70263	0.965423	-2.79943	0.00511928	0.355741
EML4	710.164	-0.454582	0.16239	-2.79932	0.00512106	0.355741
POU2AF1	28.7936	-2.42865	0.869355	-2.79363	0.00521207	0.357972
IPCEF1	804.764	0.905311	0.324222	2.79226	0.00523416	0.357972
SPIB	36.9348	-3.94052	1.41166	-2.7914	0.00524803	0.357972
RPP21	9.92735	-2.6747	0.959838	-2.78661	0.00532619	0.359781
CEP152	39.9583	1.02814	0.369051	2.78589	0.0053381	0.359781
XKR8	11.0537	2.1925	0.790069	2.77507	0.0055189	0.367159
MBNL1	4910.16	-0.275358	0.0992404	-2.77466	0.00552594	0.367159
P2RY10	210.419	0.600467	0.216498	2.77355	0.00554484	0.367159
ND3	8063.29	-0.550199	0.198559	-2.77095	0.00558926	0.367949
C9H1orf105	8.31527	-4.5878	1.65698	-2.76876	0.00562696	0.368289
MRPL42	59.6594	0.966653	0.350064	2.76136	0.00575616	0.368367
S1PR1	332.185	-1.07044	0.387674	-2.76119	0.00575909	0.368367
LOC110255758	6.03648	3.81444	1.38162	2.76085	0.00576514	0.368367
PTGDR	646.075	-0.68295	0.24748	-2.75962	0.00578682	0.368367
FOXJ3	588.424	-0.372197	0.134883	-2.7594	0.00579081	0.368367
B3GNT2	78.1604	1.30092	0.473626	2.74673	0.00601921	0.380757
FRMD5	111.192	-0.830289	0.302664	-2.74327	0.00608313	0.381015
LOC110258349	7.49451	-4.42815	1.61539	-2.74123	0.00612091	0.381015
CD200R1	37.5982	2.22555	0.811934	2.74105	0.00612424	0.381015
MARCH1	38.7337	-2.10546	0.768707	-2.73896	0.0061634	0.381249
HSPD1	206.786	0.768419	0.281	2.73459	0.00624584	0.381249
LOC100517610	299.594	0.588345	0.215347	2.73208	0.00629366	0.381249
G3BP1	667.155	0.38801	0.142022	2.73204	0.00629443	0.381249
RBL1	159.573	0.787434	0.288233	2.73194	0.00629635	0.381249
LOC396781	11.7449	-4.10325	1.50497	-2.72647	0.00640164	0.381689
MYCBP2	1044.55	0.259139	0.0950456	2.72647	0.00640165	0.381689
YIPF2	126.92	-0.655599	0.240472	-2.72631	0.00640475	0.381689
ZNF207	776.634	0.369889	0.135886	2.72205	0.0064878	0.384614
IGSF10	19.017	-1.30213	0.478843	-2.71933	0.00654151	0.385778
LOC100521680	9105.48	-0.555371	0.204504	-2.71569	0.00661371	0.387788
PITPNM1	201.309	-0.534195	0.196817	-2.71418	0.00664408	0.387788
C7H6orf229	40.6356	-1.63879	0.606921	-2.70017	0.00693051	0.402431
FXYD5	420.76	-0.629195	0.233239	-2.69764	0.00698336	0.403432
RBPMS	756.802	-0.598546	0.222193	-2.69382	0.0070639	0.403963
FAM105A	448.866	-0.457647	0.169888	-2.69382	0.00706391	0.403963
HELLS	62.881	0.974262	0.361956	2.69166	0.00710975	0.404541
ATG101	62.3383	0.897043	0.333975	2.68596	0.00723212	0.409447
NSMCE4A	303.749	-0.508114	0.189382	-2.68301	0.00729634	0.411027
SWAP70	57.2617	-1.70451	0.637065	-2.67557	0.00746012	0.418173
CTGF	6.30732	5.24445	1.96141	2.67382	0.00749917	0.418291
CARM1	125.259	-0.639972	0.240472	-2.66132	0.0077836	0.432028
TJAP1	42.8375	-0.983615	0.370012	-2.65833	0.00785292	0.433136
ND2	10664	-0.554315	0.208612	-2.65717	0.00788007	0.433136
MZT1	97.7776	0.795509	0.299797	2.6535	0.00796626	0.435758
CASP8	412.138	0.491324	0.185444	2.64945	0.00806225	0.438889
GFI1	223.356	0.583628	0.221031	2.64047	0.00827902	0.448533
IL10RA	364.643	-0.475063	0.180166	-2.6368	0.00836914	0.451256
CFD	28.895	-3.00212	1.13963	-2.63428	0.00843149	0.452463
CLTA	605.86	0.406047	0.154531	2.62761	0.00859863	0.459256
DNAJB1	66.4235	1.3648	0.52045	2.62235	0.00873252	0.464218
ANGPTL1	23.8891	-1.75732	0.673334	-2.60987	0.00905755	0.479246
CDKN2D	279.446	0.528662	0.20309	2.60309	0.00923886	0.486211
SLC4A10	18.988	4.78875	1.84076	2.60151	0.00928135	0.486211
FAM26F	74.4969	1.30728	0.502769	2.60016	0.00931801	0.486211
ABHD15	514.779	-0.38643	0.148954	-2.59429	0.00947857	0.491654
WDR89	38.4335	1.04534	0.403112	2.59318	0.00950916	0.491654
CCDC81	34.6803	-1.0536	0.406545	-2.59158	0.00955351	0.491702
GTF2F1	61.6447	-0.902494	0.349294	-2.58376	0.00977285	0.498592
RC3H2	351.992	0.455463	0.176285	2.58367	0.00977545	0.498592
TOX2	184.287	1.74871	0.678419	2.57763	0.00994813	0.503724
GIMAP4	989.89	0.401338	0.155736	2.57704	0.00996504	0.503724
INTS14	187.696	0.657262	0.255449	2.57297	0.010083	0.507419
NIPA1	102.992	0.715293	0.278272	2.57049	0.0101556	0.508814
DKKL1	8.17852	2.89519	1.12759	2.56759	0.0102408	0.510824
LOC100511905	147.834	0.686438	0.26783	2.56297	0.0103782	0.515407
HSPA4	495.697	0.475602	0.185821	2.55946	0.0104834	0.518355
HSPA2	56.978	1.87572	0.733841	2.55604	0.0105872	0.51918
YTHDF3	460.649	0.372318	0.145727	2.55489	0.0106221	0.51918
LRRC73	45.0872	-0.936913	0.366786	-2.55438	0.0106376	0.51918
RAB12	197.111	-0.559455	0.219354	-2.55047	0.0107577	0.52143
LOC110255410	89.1342	-1.4577	0.571674	-2.54989	0.0107758	0.52143
LOC100516805	6.8174	-2.56145	1.00691	-2.54387	0.0109632	0.528239
CCT5	481.63	0.430701	0.170031	2.53307	0.0113068	0.542486
VHL	549.442	0.568634	0.224985	2.52743	0.0114902	0.544245
PRDM1	640.651	0.438664	0.1736	2.52687	0.0115084	0.544245
C4H1orf52	145.507	0.710962	0.281367	2.52681	0.0115102	0.544245
NATD1	52.0402	-1.07834	0.426888	-2.52604	0.0115357	0.544245
ZFPM1	71.7701	-0.882725	0.351037	-2.51462	0.011916	0.558013
ESCO1	347.985	0.550208	0.218883	2.51371	0.0119469	0.558013
GFOD1	362.252	0.483814	0.192613	2.51184	0.0120104	0.558013
C7H14orf1	61.2621	-1.05514	0.420137	-2.51142	0.0120247	0.558013
DCUN1D3	99.2826	-0.805756	0.321411	-2.50693	0.0121783	0.561655
URB2	89.8233	0.929583	0.371022	2.50546	0.0122291	0.561655
CKAP2L	118.911	0.98936	0.394985	2.5048	0.0122519	0.561655
SPATA6L	42.6547	-0.992911	0.396724	-2.50277	0.0123225	0.56261
EIF1	1257.51	0.381667	0.152609	2.50095	0.0123859	0.563235
CBFA2T3	9.34689	-3.83986	1.53781	-2.49697	0.012526	0.567329
LTN1	154.355	0.684607	0.274569	2.49339	0.012653	0.570798
TRNAI-AAU	12.7103	-2.13532	0.858014	-2.48868	0.0128218	0.572327
CD19	49.3652	-1.98808	0.79895	-2.48837	0.012833	0.572327
EGR1	37.9014	1.92474	0.773542	2.48822	0.0128386	0.572327
PARP11	206.009	-0.559177	0.224865	-2.48673	0.0128925	0.572476
CCT6A	416.495	0.417638	0.168211	2.48283	0.0130345	0.574547
FOXP1	1095.33	-0.339303	0.136669	-2.48266	0.0130406	0.574547
TMEM98	8.0507	3.51244	1.41609	2.48039	0.0131239	0.575977
NAP1L5	36.8343	-1.25602	0.507365	-2.47557	0.0133023	0.581553
SLC25A40	47.8798	0.976966	0.395293	2.4715	0.0134549	0.585887
HSPA6	108.197	1.315	0.532352	2.47017	0.013505	0.585887
RABEP1	324.49	0.498101	0.20205	2.46524	0.0136922	0.590066
LONRF1	43.6857	1.1188	0.453892	2.46489	0.0137055	0.590066
LY75	6.41491	-4.32944	1.75884	-2.46153	0.0138344	0.59336
ZNRD1	37.2678	0.913861	0.371558	2.45954	0.0139115	0.594416
UBE2T	47.9847	1.12504	0.458046	2.45616	0.014043	0.597779
TXNDC9	126.014	0.822505	0.335426	2.45212	0.0142016	0.599318
BET1	109.749	0.731594	0.298419	2.45156	0.0142238	0.599318
C4H8orf46	6.03868	-3.86795	1.57798	-2.4512	0.014238	0.599318
NABP1	102.039	0.695183	0.284598	2.44269	0.0145784	0.610773
SP4	965.717	0.652617	0.267279	2.44171	0.014618	0.610773
CACYBP	232.93	0.65642	0.269302	2.43749	0.0147898	0.611319
FAM60A	171.326	0.592886	0.243268	2.43717	0.0148028	0.611319
SLC25A1	44.576	-0.896892	0.368068	-2.43676	0.0148197	0.611319
FARP1	30.8774	-1.89791	0.77938	-2.43516	0.0148852	0.611319
MIS18BP1	209.738	0.479148	0.196794	2.43478	0.014901	0.611319
FRAT1	70.6301	-0.988877	0.406737	-2.43124	0.0150471	0.615085
TTN	16.3398	-2.28489	0.940572	-2.42925	0.01513	0.616249
ZNF624	38.9115	0.979435	0.403522	2.42722	0.0152151	0.617494
LNPEP	161.599	-0.718169	0.296218	-2.42446	0.0153312	0.617861
FOPNL	66.3842	1.00146	0.413072	2.42441	0.0153333	0.617861
HSPBP1	9.04835	2.23953	0.92511	2.42082	0.0154854	0.621778
C13H3orf58	104.387	1.08655	0.449506	2.41721	0.0156402	0.625774
ZFP14	34.1253	1.27364	0.527415	2.41486	0.0157412	0.626496
KIAA0513	101.974	-0.819179	0.339314	-2.41422	0.0157689	0.626496
AP1AR	88.9248	0.697499	0.289469	2.40958	0.0159707	0.631134
LOC106507529	118.578	1.421	0.590194	2.40769	0.0160539	0.631134
PLXND1	113	-0.703413	0.29226	-2.4068	0.016093	0.631134
CBX8	15.0248	2.20039	0.914669	2.40566	0.0161431	0.631134
TXNIP	772.189	-0.621128	0.258631	-2.4016	0.0163236	0.631134
IDNK	40.9813	-0.973903	0.405633	-2.40094	0.0163529	0.631134
HIC1	27.0425	1.65008	0.687488	2.40016	0.016388	0.631134
MTHFD2	93.7204	0.658212	0.274269	2.39988	0.0164005	0.631134
SPOPL	59.3919	0.797704	0.332474	2.3993	0.0164266	0.631134
MRPL44	42.5753	0.952312	0.397089	2.39823	0.0164744	0.631134
ZCCHC18	10.6802	2.18756	0.913122	2.3957	0.0165887	0.631134
PPM1D	203.32	0.443725	0.185222	2.39564	0.0165912	0.631134
STARD4	74.9022	0.664407	0.277466	2.39455	0.0166407	0.631134
TMED7	176.981	0.56415	0.235779	2.39271	0.0167244	0.631134
UTP23	63.1905	0.859329	0.359323	2.39152	0.0167787	0.631134
LPAR6	457.48	0.818096	0.342148	2.39106	0.0168	0.631134
DENND2D	170.774	1.1064	0.462866	2.39033	0.0168332	0.631134
SIRT4	15.4901	2.17102	0.910653	2.38402	0.0171246	0.639938
SIL1	13.5062	-1.85274	0.777982	-2.38147	0.0172438	0.642274
NFIC	116.726	-0.521984	0.219446	-2.37864	0.0173766	0.645099
PPA1	168.499	0.772836	0.325281	2.37591	0.0175059	0.647776
PLSCR1	87.8486	1.30121	0.548451	2.37251	0.0176676	0.651629
CSTF2T	637.254	0.386088	0.163205	2.36566	0.017998	0.659283
MMP25	46.8699	-0.898465	0.379841	-2.36537	0.0180121	0.659283
FAM171B	19.2134	-1.53511	0.649356	-2.36406	0.0180761	0.659283
MARCH7	292.324	-0.454317	0.192242	-2.36326	0.018115	0.659283
CRADD	21.4056	-1.26848	0.537503	-2.35994	0.0182777	0.659283
OSBPL9	175.761	-0.59449	0.251949	-2.35956	0.0182964	0.659283
JCHAIN	318.291	-1.37798	0.584165	-2.35889	0.0183296	0.659283
NFIL3	592.642	0.651271	0.276331	2.35685	0.0184306	0.659283
CPOX	90.9826	0.789318	0.335075	2.35564	0.0184906	0.659283
UBE2A	148.403	0.670328	0.284585	2.35546	0.0184997	0.659283
TNFSF10	748.733	0.559968	0.237764	2.35514	0.0185156	0.659283
TRIOBP	259.369	-0.541994	0.230306	-2.35336	0.0186044	0.660369
PTGER3	457.093	0.589188	0.250594	2.35116	0.0187147	0.66221
MCM10	5.70159	3.38937	1.44274	2.34926	0.0188107	0.663532
ADAM19	109.003	1.4083	0.59999	2.3472	0.018915	0.663606
ZNF135	56.5342	-0.909207	0.387407	-2.34691	0.01893	0.663606
FKBP4	35.2758	1.14152	0.487367	2.34221	0.0191699	0.66478
RHOBTB1	420.241	0.578776	0.247279	2.34058	0.019254	0.66478
ASB2	22.9918	2.8398	1.21346	2.34025	0.0192709	0.66478
STIP1	145.966	0.924648	0.395283	2.33921	0.0193248	0.66478
USP25	209.714	0.530537	0.226888	2.33832	0.0193705	0.66478
ERCC6	81.6317	0.789616	0.33769	2.33829	0.0193724	0.66478
KPNA6	71.7908	0.546446	0.233982	2.33542	0.0195213	0.66478
POMP	316.283	0.543278	0.232637	2.3353	0.0195275	0.66478
MGAT2	201.888	0.508424	0.217954	2.33272	0.0196631	0.66478
C2H5orf63	18.2285	2.82765	1.21229	2.33249	0.0196752	0.66478
EED	132.4	0.649073	0.278289	2.33237	0.0196812	0.66478
GPR15	120.069	0.976768	0.418889	2.33181	0.0197109	0.66478
B4GALT1	262.458	-0.467596	0.200651	-2.33039	0.0197853	0.66478
PEX13	53.7084	0.907773	0.389537	2.33039	0.0197855	0.66478
NPM3	35.8742	1.33044	0.571279	2.32888	0.0198657	0.6655
CLYBL	6.21476	-3.55595	1.5288	-2.32597	0.02002	0.668693
PPP3CB	497.772	-0.441441	0.190326	-2.31939	0.0203739	0.675421
CBLB	1235.82	0.43049	0.185614	2.31927	0.0203802	0.675421
S1PR4	262.012	-0.584243	0.251948	-2.3189	0.0204004	0.675421
KLF6	401.027	-0.495659	0.214003	-2.31613	0.0205512	0.67843
ATG5	200.927	0.544497	0.235933	2.30784	0.0210078	0.690404
ADD1	695.647	-0.300516	0.130244	-2.30734	0.0210359	0.690404
KDM5B	184.882	0.531759	0.23076	2.30438	0.0212013	0.693823
RSRC2	1003.27	0.361534	0.157091	2.30143	0.0213673	0.696494
TMC8	119.208	-0.572628	0.248888	-2.30075	0.021406	0.696494
PIP4K2B	69.0662	-0.741762	0.322684	-2.29872	0.0215206	0.698217
SMAGP	1910.67	-0.343918	0.149701	-2.29737	0.0215979	0.698722
FNDC1	10.9952	3.35572	1.4621	2.29514	0.0217253	0.699984
VEZF1	771.045	-0.29108	0.126858	-2.29452	0.0217605	0.699984
TMEM144	11.3495	-3.42969	1.49613	-2.29238	0.0218836	0.700063
PTH1R	562.094	-0.432075	0.188505	-2.29212	0.0218988	0.700063
LOC100624950	116.68	0.56383	0.24609	2.29115	0.0219547	0.700063
SBK1	130.215	-0.694151	0.303601	-2.28639	0.0222315	0.700063
FAM117B	176.75	0.622714	0.272422	2.28584	0.0222634	0.700063
COX1	4763.26	-0.289586	0.12671	-2.28542	0.0222881	0.700063
HOOK2	5.99134	-2.91456	1.27556	-2.28494	0.0223165	0.700063
DALRD3	175.467	-0.437203	0.191348	-2.28487	0.0223207	0.700063
C2H19orf43	53.4135	0.661331	0.289553	2.28397	0.0223733	0.700063
MRPL47	197.647	0.427648	0.18725	2.28384	0.0223812	0.700063
MED12L	41.0825	-1.16832	0.512355	-2.28029	0.0225907	0.703386
NLRP5	6.74954	-3.81157	1.67187	-2.27983	0.022618	0.703386
LOC100739396	42.5032	0.967129	0.424387	2.27889	0.0226738	0.703386
DYNLL1	287.144	0.747246	0.328388	2.2755	0.0228761	0.706874
CDK2AP1	36.9315	1.35867	0.597678	2.27325	0.0230113	0.706874
RRS1	82.2348	0.620233	0.272857	2.2731	0.02302	0.706874
LOC106506896	25.2759	-1.60381	0.705817	-2.27228	0.0230695	0.706874
DHX15	338.758	0.363718	0.160101	2.2718	0.0230984	0.706874
ND1	4303.84	-0.441334	0.194426	-2.26993	0.0232116	0.707198
KYNU	344.714	-0.658639	0.290213	-2.2695	0.0232379	0.707198
NUBPL	58.6039	-0.782353	0.344871	-2.26854	0.0232964	0.707198
ZBTB41	897.465	0.333523	0.147114	2.26711	0.0233838	0.707954
SLA-DOB	51.1541	-1.65453	0.730187	-2.26589	0.023458	0.708306
ANKRD42	275.342	-0.481111	0.212481	-2.26425	0.0235587	0.709454
HCK	16.7484	-2.80335	1.23889	-2.26279	0.0236488	0.710279
STAP1	104.368	1.27098	0.563924	2.25382	0.0242076	0.723901
BPNT1	34.8884	1.3432	0.596059	2.25346	0.0242302	0.723901
TMF1	155.448	0.627148	0.278626	2.25085	0.0243948	0.726899
IRF1	703.372	0.335542	0.149316	2.2472	0.0246271	0.728403
CCDC117	209.423	0.589126	0.262194	2.24691	0.0246459	0.728403
NAXD	301.548	-0.377342	0.167946	-2.2468	0.0246526	0.728403
ZCCHC9	86.4083	0.750136	0.334155	2.24487	0.0247764	0.728403
GTF3C6	93.8321	-0.759652	0.338492	-2.24422	0.0248182	0.728403
TCTA	34.4337	-1.20687	0.537818	-2.24401	0.024832	0.728403
DAZAP2	1900.04	-0.33968	0.151476	-2.24247	0.0249309	0.728403
LOC110256084	106.125	-1.00322	0.447462	-2.24202	0.0249599	0.728403
RABGAP1L	881.663	-0.291764	0.130315	-2.23891	0.0251617	0.729347
KNL1	15.0044	1.80807	0.807868	2.23807	0.0252163	0.729347
INPP5K	118.752	-0.544276	0.243216	-2.23783	0.0252324	0.729347
DHX57	104.703	0.583728	0.260972	2.23675	0.0253029	0.729347
TOM1L1	42.5482	0.933346	0.417311	2.23657	0.0253143	0.729347
C7H14orf119	153.795	0.654085	0.292664	2.23494	0.0254214	0.730575
COL9A3	23.3182	-1.17831	0.527546	-2.23356	0.0255121	0.731326
HAX1	8.06072	-2.71844	1.21967	-2.22884	0.0258244	0.734127
TNFSF9	235.651	0.93103	0.417734	2.22876	0.0258297	0.734127
LAT2	986.893	-0.394526	0.177097	-2.22774	0.0258978	0.734127
C5H12orf75	21.8257	-1.87327	0.840978	-2.22748	0.0259149	0.734127
PDXK	13.9689	-1.83647	0.824656	-2.22696	0.02595	0.734127
C14H10orf128	363.786	0.880539	0.395529	2.22623	0.0259988	0.734127
RBMX	475.223	0.344757	0.154948	2.22498	0.0260824	0.734602
MTMR2	52.1336	0.757176	0.340546	2.22342	0.0261874	0.734602
RMI2	22.4305	1.22849	0.552609	2.22308	0.0262103	0.734602
KLRF1	143.485	1.12659	0.507357	2.22051	0.0263843	0.7351
PARP2	187.055	-0.480909	0.216598	-2.22028	0.0263996	0.7351
LOC100626097	65.8758	-0.728259	0.328053	-2.21994	0.0264228	0.7351
PRR5L	77.6388	0.958866	0.432756	2.21572	0.0267108	0.741002
VPS52	41.169	-1.03307	0.466416	-2.21492	0.0267659	0.741002
ALG10	284.312	-0.56423	0.255251	-2.21049	0.0270713	0.74763
UTP11	152.249	0.76799	0.347624	2.20925	0.027157	0.747721
THAP5	169.932	0.465742	0.210916	2.20819	0.027231	0.747721
CLGN	8.97251	-3.57412	1.61901	-2.20759	0.0272727	0.747721
SLC30A9	5.56286	-4.0343	1.83248	-2.20155	0.027697	0.7561
LOC106504267	8.98871	-2.5945	1.17903	-2.20054	0.0277684	0.7561
LOC110261698	19.6075	1.80914	0.822222	2.20031	0.0277849	0.7561
WWOX	297.384	-0.755686	0.343647	-2.19901	0.0278769	0.7561
MS4A1	323.674	-1.99783	0.908715	-2.19852	0.0279122	0.7561
SLC35A5	125.571	0.799772	0.364077	2.19671	0.0280413	0.757783
TMEM255A	125.421	0.578213	0.263423	2.195	0.0281636	0.759277
C7H15orf39	72.6334	0.745868	0.34043	2.19096	0.0284549	0.765308
LEMD2	148.153	-0.597542	0.272979	-2.18897	0.0285993	0.765373
RUFY1	63.0251	0.709209	0.324087	2.18833	0.0286458	0.765373
SNRPB2	595.816	-0.362767	0.165789	-2.18813	0.0286601	0.765373
SLC1A5	113.353	0.549957	0.251454	2.1871	0.0287349	0.765567
RAD18	46.4232	-0.721346	0.329981	-2.18602	0.0288143	0.765878
DNAJC30	15.1405	-1.35055	0.618907	-2.18215	0.0290987	0.771069
VPS37A	40.4589	1.1887	0.544899	2.18151	0.0291458	0.771069
HEATR5A	36.5902	1.03085	0.473245	2.17825	0.0293871	0.774402
TMEM59	890.037	-0.275876	0.126692	-2.17753	0.0294413	0.774402
BEND7	384.84	-0.430757	0.19793	-2.1763	0.0295325	0.774402
RASSF8	7.86743	-2.13566	0.982368	-2.174	0.0297055	0.774402
KIAA1468	103.816	-0.710385	0.326802	-2.17374	0.0297244	0.774402
SLC25A33	13.9466	1.98038	0.911152	2.17349	0.0297434	0.774402
CHORDC1	94.8061	0.75455	0.347175	2.1734	0.0297505	0.774402
ND5	3636.94	-0.335403	0.154461	-2.17144	0.0298981	0.774699
TMEM33	323.366	0.398478	0.18351	2.17143	0.0298987	0.774699
FLCN	207.326	-0.420738	0.194102	-2.16761	0.0301884	0.778222
SGO2	15.6786	1.31129	0.605244	2.16654	0.0302699	0.778222
TMEM158	6.29675	-3.57632	1.6513	-2.16576	0.0303297	0.778222
C16H5orf34	9.93151	1.99841	0.922926	2.1653	0.0303646	0.778222
LOC100621538	189.125	0.607945	0.28079	2.16512	0.0303784	0.778222
LOC110257455	204.372	-0.382804	0.177046	-2.16217	0.0306047	0.780278
PPP1R10	163.68	-0.389753	0.180301	-2.16168	0.0306426	0.780278
ZC3H15	694.341	0.336155	0.155527	2.16139	0.0306653	0.780278
SIDT2	309.893	-0.330721	0.153247	-2.1581	0.0309204	0.781547
SARS2	6.65633	-2.1142	0.98021	-2.15688	0.031015	0.781547
PACSIN1	15.0814	-1.86926	0.866941	-2.15615	0.0310717	0.781547
LOC106510483	80.493	0.794382	0.368502	2.15571	0.0311063	0.781547
NUP153	162.49	0.538202	0.249712	2.15529	0.031139	0.781547
NDUFB2	98.0768	0.739764	0.343249	2.15518	0.0311475	0.781547
LYL1	30.6467	-1.4367	0.666827	-2.15453	0.0311984	0.781547
FUS	705.101	-0.453036	0.210987	-2.14722	0.0317761	0.790207
ABLIM1	1331.83	-0.349463	0.16284	-2.14605	0.031869	0.790207
TMEM250	32.4649	-0.818321	0.381465	-2.1452	0.0319365	0.790207
UHRF1	24.696	1.43518	0.669037	2.14514	0.0319416	0.790207
POLR3D	91.0082	0.656831	0.30624	2.14482	0.031967	0.790207
KIF1BP	93.3097	0.69594	0.324567	2.14421	0.0320162	0.790207
PIK3R6	15.4296	2.55772	1.19296	2.144	0.0320326	0.790207
TAF5	100.634	0.482774	0.225327	2.14255	0.0321494	0.790487
SLC25A43	22.4415	1.96814	0.919035	2.14153	0.0322311	0.790487
CENPF	54.6739	1.098	0.512878	2.14086	0.0322857	0.790487
FAS	102.864	0.765026	0.357424	2.14039	0.0323232	0.790487
TDP2	103.05	0.633889	0.296479	2.13806	0.0325121	0.793393
MGMT	23.7111	1.72191	0.805957	2.13648	0.0326404	0.794812
DSN1	191.443	-0.588518	0.275753	-2.13423	0.0328243	0.795932
RAF1	151.328	0.753139	0.352905	2.13411	0.0328338	0.795932
STOML3	35.9251	-0.932225	0.43698	-2.13333	0.0328973	0.795932
MAPK13	11.9547	2.30472	1.08093	2.13217	0.032993	0.796058
DDX21	558.44	0.394501	0.185196	2.13018	0.0331564	0.796058
LOC102159120	16.9216	-2.16231	1.01538	-2.12956	0.0332082	0.796058
USP38	74.5488	0.835355	0.392429	2.12867	0.0332812	0.796058
TSPAN14	163.492	0.795097	0.373653	2.1279	0.0333453	0.796058
CDK19	211.552	-0.401403	0.188729	-2.12687	0.0334306	0.796058
DPF3	341.985	0.536922	0.2525	2.12643	0.0334679	0.796058
ELOA	148.095	0.574062	0.27012	2.12521	0.033569	0.796058
DSE	237.929	0.618589	0.291167	2.12452	0.0336269	0.796058
PDE4B	77.3775	-1.20823	0.568782	-2.12424	0.0336499	0.796058
SNRNP27	238.949	0.381074	0.179419	2.12393	0.0336759	0.796058
SPON1	208.576	-0.776874	0.366508	-2.11967	0.0340341	0.798677
GAREM1	22.4726	-1.9173	0.904574	-2.11956	0.0340433	0.798677
LOC102160213	28.2385	1.48962	0.703068	2.11874	0.0341128	0.798677
TATDN2	124.991	0.535611	0.252985	2.11716	0.0342462	0.798677
LOC100158069	26.2887	-2.26826	1.07144	-2.11701	0.0342589	0.798677
CST6	72.3033	1.50575	0.711401	2.11659	0.0342943	0.798677
HDAC2	354.497	0.346858	0.163949	2.11564	0.0343753	0.798677
NUP160	98.8334	0.540813	0.255684	2.11516	0.0344161	0.798677
MTA3	31.1899	1.30389	0.616466	2.1151	0.0344215	0.798677
SNX6	770.937	-0.259918	0.123235	-2.10912	0.0349345	0.807021
RFESD	101.076	0.730594	0.346581	2.10801	0.0350305	0.807021
ASCC3	224.316	0.403154	0.191249	2.108	0.0350308	0.807021
PSMD10	54.5304	0.630517	0.299165	2.10759	0.0350662	0.807021
B3GAT2	131.815	-0.385224	0.183005	-2.10499	0.0352921	0.808564
PLEKHF2	84.3576	0.839638	0.3989	2.10488	0.0353015	0.808564
NAT8	44.0565	0.961224	0.45679	2.1043	0.0353521	0.808564
BORCS8	48.9837	-0.644839	0.30655	-2.10354	0.0354188	0.808564
BLK	79.6303	-0.763981	0.364158	-2.09794	0.0359104	0.815469
SIAH2	80.3635	0.675288	0.321889	2.09789	0.0359144	0.815469
RARS	161.671	-0.495055	0.236007	-2.09763	0.0359378	0.815469
C3H16orf59	18.6773	1.32303	0.631257	2.09587	0.036094	0.815469
MRPL35	120.945	0.525377	0.250956	2.0935	0.0363042	0.815469
CDH23	659.336	-0.293451	0.140189	-2.09325	0.0363271	0.815469
SGMS1	310.785	0.411293	0.196527	2.09281	0.036366	0.815469
ZNF689	28.0561	-1.10953	0.530163	-2.09281	0.0363665	0.815469
LRRN3	6.79695	-2.44542	1.16851	-2.09277	0.0363695	0.815469
RMDN2	21.2563	1.21712	0.581872	2.09173	0.0364629	0.815948
GIPC1	13.92	-1.51388	0.7241	-2.0907	0.0365551	0.816398
ZNF212	30.3306	-1.2452	0.596743	-2.08666	0.036919	0.819574
UCP2	209.378	-0.703969	0.337462	-2.08607	0.0369722	0.819574
POLM	90.3504	-0.631556	0.302902	-2.08501	0.037068	0.819574
CXXC5	1244.26	-0.405842	0.194713	-2.0843	0.0371326	0.819574
IQCB1	8.87637	-2.10614	1.01049	-2.08427	0.0371356	0.819574
LOC100739202	6.08656	-2.79256	1.34002	-2.08397	0.0371626	0.819574
C1H15orf62	60.1452	0.754292	0.362028	2.08352	0.037204	0.819574
GCH1	101.704	0.695389	0.333907	2.08258	0.0372891	0.819853
YWHAE	460.695	0.358516	0.172253	2.08133	0.0374036	0.820777
RALGPS1	6.4667	-2.06698	0.994182	-2.07907	0.0376107	0.823726
TRPM6	8.07219	-1.50203	0.7234	-2.07634	0.0378621	0.826068
FBXO33	354.387	-0.338633	0.163092	-2.07633	0.0378636	0.826068
KIAA0895	55.347	-0.891214	0.429801	-2.07355	0.0381213	0.83009
LOC110261227	294.728	-0.312012	0.150572	-2.07218	0.0382486	0.831264
LOC106507363	5.4711	-2.4634	1.18998	-2.07011	0.0384418	0.832503
LOC110255528	12.676	-1.92613	0.930935	-2.06903	0.0385433	0.832503
FRG1	244.024	-0.378935	0.183167	-2.06879	0.0385654	0.832503
LOC102160313	56.5553	-0.956637	0.462665	-2.06767	0.0386713	0.832503
CATSPER2	24.0587	-1.07998	0.52247	-2.06706	0.0387282	0.832503
ZNF318	406.941	-0.477264	0.230929	-2.06671	0.0387616	0.832503
XPNPEP3	39.1787	-0.866909	0.419598	-2.06604	0.0388243	0.832503
COTL1	2232.8	1.07428	0.520457	2.06411	0.0390071	0.832503
LBR	931.595	-0.254609	0.123444	-2.06254	0.0391563	0.832503
LOC110262219	16.9601	-2.15427	1.04475	-2.062	0.0392076	0.832503
LRIF1	144.703	0.550347	0.266946	2.06164	0.0392421	0.832503
RAB27B	5.72382	-4.22686	2.05174	-2.06013	0.0393858	0.832503
ZC3H12C	61.9833	-1.1132	0.540366	-2.06009	0.0393899	0.832503
ARHGEF40	6.72335	2.46619	1.19766	2.05918	0.0394772	0.832503
DDHD1	47.2293	0.727727	0.353491	2.05869	0.0395242	0.832503
AURKA	5.37961	2.55087	1.23909	2.05865	0.0395276	0.832503
LOC106507457	11.2332	3.19631	1.5534	2.05762	0.0396268	0.832503
CLEC2B	74.3801	1.18881	0.578236	2.05593	0.0397891	0.832503
RIC3	10.6765	1.71403	0.833971	2.05526	0.0398535	0.832503
EIF1AD	168.768	0.488503	0.237731	2.05486	0.0398929	0.832503
SIPA1	202.602	0.471161	0.229347	2.05436	0.0399407	0.832503
MARVELD2	6.43018	3.38713	1.64945	2.0535	0.0400246	0.832503
ZNF687	15.3682	-1.36177	0.663239	-2.05321	0.0400518	0.832503
ZBTB33	360.219	0.327115	0.159485	2.05106	0.0402608	0.832503
ARHGEF3	1024.19	0.325177	0.158563	2.05077	0.0402893	0.832503
WDR6	175.918	-0.392213	0.191463	-2.0485	0.0405108	0.832503
USP19	101.483	-0.559364	0.273164	-2.04773	0.0405868	0.832503
TAF2	176.861	0.506297	0.247364	2.04677	0.0406811	0.832503
RFC3	86.4494	-0.744711	0.364406	-2.04363	0.0409901	0.832503
NLRC4	45.3169	0.76292	0.373359	2.0434	0.0410133	0.832503
LOC100737553	42.806	0.872153	0.427004	2.04249	0.0411028	0.832503
MLLT6	1065	-0.298938	0.146365	-2.04242	0.0411095	0.832503
LOC110258352	25.3158	-2.06446	1.01143	-2.04113	0.0412376	0.832503
PCGF6	319.274	-0.365302	0.178972	-2.04111	0.0412401	0.832503
MRPS16	423.8	0.499698	0.24505	2.03917	0.0414334	0.832503
SAMSN1	271.844	0.668922	0.328128	2.0386	0.0414901	0.832503
LOC110258348	25.2104	-2.06396	1.01246	-2.03856	0.041494	0.832503
PLK3	14.677	1.35133	0.66289	2.03855	0.041495	0.832503
HILPDA	156.75	0.440964	0.216321	2.03847	0.0415029	0.832503
ST14	5.74683	3.43396	1.68478	2.03822	0.0415278	0.832503
GFM1	96.7953	0.607499	0.29816	2.0375	0.0416004	0.832503
ZNF200	94.7147	0.496706	0.243806	2.0373	0.0416199	0.832503
ZBTB11	414.898	0.401213	0.196945	2.03719	0.0416312	0.832503
DPM2	53.2655	-0.913298	0.448393	-2.03682	0.0416678	0.832503
PRICKLE4	1143.5	0.303691	0.149152	2.03611	0.0417391	0.832503
MSMO1	154.729	0.581692	0.285765	2.03556	0.0417942	0.832503
ALKBH6	36.1909	-0.960489	0.472052	-2.03471	0.04188	0.832503
ZNF281	601.05	0.303534	0.149202	2.03438	0.0419135	0.832503
TMEM143	6.5242	-2.59921	1.27806	-2.03371	0.0419808	0.832503
COMT	195.764	-0.416916	0.205041	-2.03333	0.0420196	0.832503
CDYL2	488.497	-0.446037	0.219544	-2.03165	0.0421892	0.832503
LOC102158553	51.2363	-1.01457	0.499395	-2.03159	0.042195	0.832503
TTC7A	94.7591	-0.554839	0.273157	-2.03121	0.0422336	0.832503
RAD51D	28.9098	-0.920626	0.453333	-2.03079	0.0422758	0.832503
KNOP1	96.632	0.650718	0.320674	2.02922	0.0424357	0.834201
GABPB2	652.004	-0.337255	0.166352	-2.02736	0.0426257	0.836425
WDFY4	49.4428	-1.24408	0.614233	-2.02541	0.0428248	0.836425
SPRED2	36.9792	1.01731	0.502361	2.02507	0.0428606	0.836425
FAM43A	551.135	-0.362041	0.178829	-2.02451	0.0429177	0.836425
IP6K1	95.586	0.659252	0.325636	2.02451	0.0429182	0.836425
C9H1orf74	690.519	-0.310535	0.153478	-2.02331	0.0430408	0.837031
DOPEY2	9.96916	2.7681	1.36847	2.02277	0.0430972	0.837031
AHNAK	2170.84	-0.477682	0.236406	-2.0206	0.0433212	0.839274
LOC110259827	9.8977	-2.22481	1.10148	-2.01984	0.0433999	0.839274
IL1RL1	46.5983	1.59272	0.789163	2.01824	0.0435662	0.839274
LOC100156074	48.8194	-0.916761	0.454329	-2.01784	0.0436081	0.839274
HMGN3	553.746	0.322812	0.159998	2.01759	0.0436335	0.839274
KLF10	48.6158	1.28643	0.63768	2.01737	0.0436574	0.839274
CYP51	157.594	0.67904	0.33684	2.01591	0.0438091	0.839854
IL2RA	39.9799	1.22935	0.6099	2.01566	0.0438359	0.839854
BBS4	48.0355	-0.92458	0.459047	-2.01413	0.0439962	0.841359
RASGRP3	19.5929	-2.6357	1.30904	-2.01346	0.0440661	0.841359
PLXNC1	623.658	1.12168	0.557295	2.01272	0.0441437	0.841359
EZH2	129.265	0.52649	0.261699	2.01181	0.0442397	0.841359
ANXA13	5.88481	-3.28824	1.63482	-2.01137	0.044286	0.841359
GON4L	409.309	-0.346357	0.17238	-2.00926	0.0445093	0.841823
SLA	336.479	0.589689	0.293508	2.00911	0.0445258	0.841823
PELO	257.054	0.502386	0.250063	2.00903	0.0445334	0.841823
ZNF45	50.9617	-0.867794	0.432547	-2.00624	0.0448305	0.845093
TRIM14	80.1523	0.660526	0.329274	2.00601	0.0448557	0.845093
RIOK2	59.5957	0.764885	0.381962	2.00251	0.0452294	0.850073
IFNGR1	161.178	0.502949	0.251324	2.0012	0.0453711	0.850073
PUS7L	50.4545	-0.755857	0.377723	-2.00109	0.0453829	0.850073
CDK8	160.799	0.441613	0.220725	2.00074	0.0454203	0.850073
ROMO1	114.085	0.481276	0.240642	1.99997	0.0455038	0.85023
PKN2	185.416	-0.455058	0.22764	-1.99903	0.0456051	0.85072
FCGRT	921.419	-0.396168	0.198286	-1.99796	0.0457211	0.85148
LOC102161921	16.5775	-2.12919	1.06625	-1.9969	0.0458362	0.852222
TUBB	733.011	0.393902	0.197354	1.99592	0.0459428	0.852803
C9H1orf27	85.7352	0.676813	0.339892	1.99126	0.046452	0.860844
APOM	8.53899	1.81276	0.910733	1.99044	0.0465424	0.861111
OSGIN2	68.9046	0.855982	0.430633	1.98773	0.0468413	0.861328
POGLUT1	426.881	-0.371879	0.187153	-1.98703	0.0469195	0.861328
DDX52	180.69	0.580487	0.29217	1.98681	0.046943	0.861328
ASTE1	55.343	-0.681413	0.343189	-1.98553	0.0470851	0.861328
GPR174	1037.74	0.342588	0.172548	1.98547	0.0470924	0.861328
REEP2	5.96165	2.39995	1.20913	1.98485	0.0471607	0.861328
RASA2	409.143	0.434497	0.219084	1.98325	0.04734	0.861328
BIN2	1903.39	-0.281377	0.141908	-1.98281	0.0473887	0.861328
AP2A2	173.74	-0.566552	0.285758	-1.98263	0.0474087	0.861328
KBTBD8	106.24	0.876518	0.442133	1.98247	0.0474262	0.861328
LMO2	40.8279	-1.61872	0.816689	-1.98205	0.0474734	0.861328
PINX1	21.8817	1.1557	0.583162	1.98177	0.0475045	0.861328
LOC110261486	40.6759	1.10691	0.558732	1.98111	0.0475785	0.861328
BNIP3L	457.735	-0.334284	0.168766	-1.98075	0.0476191	0.861328
MED21	158.219	0.549796	0.277918	1.97827	0.0478984	0.863571
ANKRD11	402.025	-0.322672	0.163217	-1.97696	0.0480467	0.863571
ZMYM5	36.6953	0.837273	0.423522	1.97693	0.0480498	0.863571
CISD3	160.443	0.639228	0.323468	1.97617	0.0481355	0.863571
LOC106510599	100.828	-0.605921	0.306661	-1.97587	0.0481696	0.863571
LOC110259896	9.7017	3.03649	1.53788	1.97446	0.0483291	0.863571
UXS1	107.376	0.644389	0.326552	1.97331	0.0484601	0.863571
WDR43	414.585	0.390516	0.197951	1.97279	0.0485194	0.863571
DTL	8.25941	2.19753	1.11396	1.97271	0.048529	0.863571
LYZ	11.8716	-2.74389	1.392	-1.97118	0.0487032	0.863571
TSPYL1	333.902	-0.425102	0.215661	-1.97116	0.0487058	0.863571
ATF4	736.672	0.401914	0.203907	1.97106	0.0487165	0.863571
MX2	5.35057	-4.05748	2.05869	-1.97091	0.0487346	0.863571
HERC4	132.716	0.587136	0.298033	1.97004	0.0488339	0.863978
DCAF15	48.0324	-0.639159	0.324861	-1.96748	0.0491277	0.864441
CDC27	553.029	0.335216	0.17042	1.96699	0.0491838	0.864441
ANKMY2	212.21	0.464812	0.236459	1.96572	0.0493315	0.864441
TMSB15B	178.603	0.780056	0.396835	1.96569	0.0493342	0.864441
CDK17	357.381	0.428239	0.217888	1.96541	0.0493669	0.864441
LOC100521431	15.9624	-1.73551	0.883039	-1.96538	0.04937	0.864441
EIF3B	61.9279	-0.482274	0.245512	-1.96436	0.0494879	0.864441
LOC110257674	12.8546	-1.31376	0.668805	-1.96435	0.0494899	0.864441
EXOC3	208.069	-0.607485	0.309392	-1.96348	0.0495901	0.864441
LOC110257745	304.376	-0.710986	0.362157	-1.9632	0.0496235	0.864441
CHMP5	301.593	0.662905	0.338345	1.95926	0.0500828	0.868695
NOP53	388.197	-0.393521	0.200858	-1.9592	0.0500898	0.868695
NTAN1	413.362	-0.378014	0.19295	-1.95913	0.0500979	0.868695
C2CD2L	91.3346	0.66691	0.340667	1.95766	0.0502702	0.870351
MSH6	369.833	0.343185	0.175476	1.95574	0.0504959	0.872924
SSBP4	311.366	-0.426162	0.218058	-1.95435	0.0506597	0.87442
TRAPPC11	125.237	0.554061	0.283776	1.95246	0.0508837	0.87695
PPP1R37	27.1052	-0.848442	0.434864	-1.95105	0.0510508	0.878494
RNF26	58.8164	-0.920369	0.472405	-1.94826	0.0513835	0.882877
PIK3C2B	39.6172	-2.36942	1.21681	-1.94723	0.0515066	0.88365
GRAP	6.95121	3.17746	1.63359	1.94508	0.051765	0.88674
SSR3	457.895	-0.339982	0.174862	-1.94429	0.0518606	0.887035
DIXDC1	43.739	1.32874	0.684055	1.94245	0.0520832	0.888607
ZNF7	27.5381	-1.25129	0.644377	-1.94186	0.0521536	0.888607
XPOT	202.897	0.310872	0.160178	1.94079	0.0522833	0.888607
PIP4K2A	2117.56	-0.206456	0.106447	-1.93952	0.0524385	0.888607
DDX17	3981.06	0.216988	0.111896	1.93918	0.0524792	0.888607
LOC110257148	62.3732	-0.63803	0.329168	-1.93831	0.0525857	0.888607
UTP18	40.8562	1.20857	0.623608	1.93802	0.0526203	0.888607
KHSRP	456.678	0.250484	0.129289	1.9374	0.052696	0.888607
LOC106508151	24.0836	1.12302	0.579989	1.93628	0.0528332	0.888607
MAP1S	24.3807	-0.940322	0.485698	-1.93602	0.0528653	0.888607
CCR9	24.3835	-1.51679	0.783728	-1.93535	0.0529471	0.888607
CD96	781.055	0.420697	0.217514	1.93412	0.053099	0.888607
C3H16orf72	135.394	0.535455	0.27685	1.9341	0.0531005	0.888607
P14ARF	80.3536	-0.784071	0.40541	-1.93402	0.0531105	0.888607
ARL4C	780.514	0.282983	0.146358	1.9335	0.0531747	0.888607
TCAIM	43.4333	0.875514	0.453135	1.93213	0.0533439	0.888607
XBP1	259.558	0.401939	0.208124	1.93125	0.0534519	0.888607
ERGIC3	50.4889	-0.621146	0.321658	-1.93108	0.0534733	0.888607
KIF3B	238.529	0.454526	0.235415	1.93075	0.0535144	0.888607
DRAM2	79.4839	0.895589	0.463871	1.93069	0.053522	0.888607
ALDH4A1	206.682	-0.505559	0.26209	-1.92895	0.0537372	0.890874
ANKRD52	49.6754	0.959117	0.497685	1.92716	0.0539601	0.891164
MAPK14	302.226	0.443227	0.230069	1.9265	0.0540422	0.891164
EXOC5	277.411	0.474955	0.24654	1.92648	0.0540447	0.891164
ADGRL1	14.1458	1.61682	0.839349	1.92628	0.0540696	0.891164
FAM13B	225.435	-0.434679	0.225935	-1.92392	0.0543652	0.892954
CHIC2	391.96	-0.530138	0.275896	-1.92151	0.0546668	0.892954
SEPHS2	306.942	0.388809	0.202374	1.92124	0.0547018	0.892954
WNT5B	28.0376	4.18808	2.17994	1.92119	0.0547077	0.892954
FBF1	12.2617	-1.54522	0.804379	-1.92101	0.0547303	0.892954
SRRD	40.9497	1.11284	0.579392	1.92071	0.0547689	0.892954
USF3	388.923	-0.35927	0.187062	-1.9206	0.0547827	0.892954
EDN3	45.8689	-0.818435	0.426192	-1.92034	0.0548145	0.892954
RBCK1	154.865	-0.546096	0.284559	-1.91909	0.0549724	0.892954
ALS2	42.5963	0.887276	0.462535	1.91829	0.0550746	0.892954
ACOX1	458.652	-0.311929	0.162626	-1.91808	0.0551007	0.892954
TRIM56	856.366	0.381502	0.198917	1.91789	0.0551245	0.892954
FGD2	18.805	-2.39861	1.2514	-1.91675	0.0552701	0.894033
LOC110259698	525.697	-0.347449	0.181471	-1.91462	0.0555408	0.897131
LARP4	329.997	0.33189	0.173734	1.91033	0.0560907	0.903651
BRI3BP	178.181	0.478557	0.250716	1.90877	0.0562924	0.903651
PPAN	61.3661	0.689487	0.361347	1.9081	0.0563781	0.903651
EGR2	91.8395	0.585102	0.306739	1.90749	0.0564574	0.903651
SLC39A1	102.018	-0.793402	0.416	-1.90722	0.0564927	0.903651
TAGAP	16.5572	1.1034	0.578714	1.90665	0.0565663	0.903651
BICD2	126.089	0.383171	0.201023	1.90611	0.0566366	0.903651
TIGD2	89.1459	-0.534103	0.280413	-1.9047	0.0568193	0.903651
ADO	69.1029	0.622046	0.326587	1.90468	0.0568213	0.903651
TAF1D	846.021	-0.244711	0.128495	-1.90445	0.0568521	0.903651
IL6R	43.079	-1.22083	0.641111	-1.90424	0.056879	0.903651
MCTP1	14.7596	2.17792	1.14383	1.90406	0.0569022	0.903651
MCM3	48.7165	0.956391	0.502952	1.90156	0.0572292	0.906757
LOC102166063	367.695	-0.39701	0.208806	-1.90134	0.0572579	0.906757
EIF3J	761.694	0.314441	0.165509	1.89984	0.0574535	0.906971
POLR2K	299.051	0.418923	0.2206	1.89902	0.0575625	0.906971
RALGAPA2	369.479	-0.33593	0.177019	-1.89771	0.0577344	0.906971
CTSH	23.1086	-1.32906	0.700543	-1.89719	0.0578031	0.906971
LOC100513346	141.771	-0.500707	0.264097	-1.89592	0.0579707	0.906971
SSBP3	351.715	-0.26666	0.140735	-1.89477	0.0581227	0.906971
BOD1	99.9942	0.570475	0.301231	1.89381	0.0582501	0.906971
BHLHE22	24.0367	3.26563	1.72458	1.89358	0.0582809	0.906971
LOC102159962	167.909	-0.612526	0.32356	-1.89308	0.0583467	0.906971
KDM5A	1053.11	0.283035	0.149633	1.89154	0.0585528	0.906971
NEURL4	64.1769	-0.815932	0.4315	-1.89092	0.0586349	0.906971
PGM2	42.7603	0.798625	0.422448	1.89047	0.0586953	0.906971
CEP19	83.6467	0.602443	0.318731	1.89013	0.0587412	0.906971
CYFIP1	5.76599	2.3054	1.22017	1.88941	0.0588369	0.906971
APH1A	407.504	-0.305035	0.161452	-1.88933	0.0588481	0.906971
PPID	191.885	0.490794	0.259889	1.88848	0.0589617	0.906971
LOC110261558	50.0747	0.906579	0.480078	1.8884	0.0589723	0.906971
ELOF1	26.6747	0.807485	0.427689	1.88802	0.0590234	0.906971
IGF2BP2	45.1175	-1.01243	0.53625	-1.88797	0.0590294	0.906971
RNF11	444.484	-0.31867	0.16888	-1.88696	0.0591663	0.906971
PRPF38B	944.07	0.300719	0.159382	1.88678	0.0591904	0.906971
PHOX2A	11.0136	-2.44925	1.29843	-1.88632	0.0592522	0.906971
CBX6	625.322	-0.295954	0.156916	-1.88607	0.0592859	0.906971
TIAM1	39.6888	-0.791784	0.419981	-1.88528	0.0593915	0.906971
PALM3	14.3112	-2.49176	1.32298	-1.88345	0.0596395	0.906971
CLUH	109.962	0.483793	0.256874	1.88339	0.0596475	0.906971
PRMT2	66.804	-0.671255	0.356454	-1.88314	0.0596808	0.906971
ITSN2	1355.91	-0.234827	0.124712	-1.88296	0.0597063	0.906971
LOC106504755	12.726	-1.49	0.79139	-1.88276	0.0597329	0.906971
CENPBD1	101.21	-0.539096	0.286363	-1.88256	0.0597597	0.906971
ARVCF	176.165	-0.437099	0.232191	-1.8825	0.0597686	0.906971
KIN	329.93	-0.309383	0.16441	-1.88177	0.0598671	0.906971
LOC110260981	44.0762	-1.10009	0.584982	-1.88055	0.0600336	0.906971
LOC110257343	18.7192	-1.16537	0.620098	-1.87933	0.0601993	0.906971
rna-NC_000845.1:16482..16549	18.0064	1.27717	0.679638	1.87919	0.0602192	0.906971
ULK2	95.9706	-0.55889	0.297485	-1.87872	0.0602827	0.906971
BAZ1A	322.48	0.354187	0.188541	1.87857	0.0603032	0.906971
TGDS	116.013	0.421954	0.224692	1.87792	0.0603915	0.906971
CCDC167	22.3162	1.15829	0.616805	1.87788	0.0603973	0.906971
TNFRSF13C	31.5404	-1.69034	0.901136	-1.87579	0.0606843	0.906971
RGS19	605.32	-0.434772	0.231792	-1.8757	0.0606962	0.906971
PSMB5	95.5622	0.516917	0.275604	1.87558	0.0607128	0.906971
SOCS1	175.906	0.826571	0.440711	1.87554	0.0607184	0.906971
PDE1C	35.2849	1.5399	0.821291	1.87498	0.0607958	0.906971
SH3GLB2	22.9252	-1.25879	0.671596	-1.87433	0.0608846	0.9071
RRAS2	586.109	0.416191	0.222313	1.8721	0.0611934	0.909251
ARGLU1	1174.32	-0.348219	0.186082	-1.87132	0.061301	0.909251
BLZF1	56.2419	0.729614	0.389921	1.87118	0.0613195	0.909251
CCNK	136.01	-0.493073	0.263668	-1.87005	0.0614764	0.909251
FAM160A2	25.4125	1.10158	0.589399	1.86899	0.061624	0.909251
SPTLC1	66.8025	0.715703	0.38327	1.86736	0.0618516	0.909251
UBA7	47.1733	-0.706216	0.378296	-1.86683	0.061925	0.909251
PIGBOS1	75.9521	0.760149	0.407269	1.86645	0.0619779	0.909251
PUM3	197.871	0.432617	0.231829	1.8661	0.0620271	0.909251
OGG1	57.3238	-0.668247	0.358182	-1.86566	0.0620884	0.909251
AMIGO1	73.3088	0.716855	0.384293	1.86539	0.0621271	0.909251
CSGALNACT1	7.33504	3.26029	1.74899	1.86409	0.0623084	0.909251
GRK6	652.587	-0.231262	0.124198	-1.86204	0.062598	0.909251
KDELC1	20.3411	1.05285	0.565451	1.86196	0.0626081	0.909251
LOC102159965	5.59371	-3.78418	2.03263	-1.86171	0.0626435	0.909251
LYRM7	649.475	-0.332826	0.178787	-1.86158	0.062662	0.909251
NOL10	27.0127	1.23417	0.663727	1.85945	0.0629637	0.909251
AHSA1	341.112	0.383739	0.206387	1.85932	0.0629813	0.909251
WDR18	50.7721	0.657293	0.353563	1.85906	0.063019	0.909251
FNDC9	121.427	-0.609894	0.328259	-1.85797	0.0631736	0.909251
FAM120C	55.8919	0.765418	0.412166	1.85706	0.0633022	0.909251
SRI	854.156	0.297364	0.160152	1.85676	0.0633453	0.909251
ZNF800	905.459	0.267114	0.144091	1.85378	0.0637701	0.909251
SYNE1	2786.1	-0.3203	0.172838	-1.85318	0.0638567	0.909251
LOC106510420	8.4331	-1.90464	1.0278	-1.85312	0.0638648	0.909251
POLR2L	195.006	0.475528	0.256631	1.85296	0.0638874	0.909251
LOC100511639	38.5998	-1.05913	0.571676	-1.85268	0.0639282	0.909251
SORT1	1070.23	-0.287205	0.155034	-1.85253	0.0639491	0.909251
TMEM27	61.0929	-0.914232	0.493545	-1.85238	0.0639714	0.909251
EIF3A	1800.12	0.20065	0.108323	1.85233	0.0639777	0.909251
UBLCP1	330.775	0.342149	0.184775	1.85171	0.0640678	0.909251
VCAM1	48.4453	6.03081	3.25736	1.85144	0.0641061	0.909251
GPR137	48.5282	-0.966951	0.52238	-1.85105	0.0641624	0.909251
PPIL1	39.3259	0.93383	0.504623	1.85055	0.0642342	0.909251
NUF2	15.7014	1.17315	0.634043	1.85026	0.0642754	0.909251
LOC102163267	36.5647	1.01431	0.548335	1.8498	0.0643417	0.909251
TERF1	248.841	0.430804	0.232901	1.84973	0.064353	0.909251
RNF8	65.5819	0.607491	0.328485	1.84937	0.0644041	0.909251
TRAF3IP3	1187.82	-0.302269	0.163445	-1.84937	0.064405	0.909251
ACTR3B	6.55509	-2.20677	1.1935	-1.84899	0.0644597	0.909251
NLE1	14.8731	1.1905	0.644185	1.84807	0.064592	0.909251
NKIRAS1	9.29627	1.86837	1.011	1.84805	0.0645952	0.909251
ZFP36	70.8018	1.21508	0.657765	1.84729	0.0647048	0.909251
RCBTB1	121.662	0.493323	0.26718	1.84641	0.064833	0.909251
PLEKHO1	124.49	0.629545	0.340985	1.84625	0.0648553	0.909251
DRAP1	29.6971	0.853622	0.462424	1.84597	0.0648959	0.909251
MIER1	649.455	0.301281	0.163221	1.84585	0.0649142	0.909251
GPR88	15.232	3.85685	2.09087	1.84461	0.0650939	0.909251
LOC110262088	36.6658	-1.244	0.674716	-1.84373	0.065222	0.909251
TFE3	84.7116	-0.586704	0.318264	-1.84345	0.0652634	0.909251
PDK1	58.5582	-0.807909	0.438344	-1.84309	0.0653156	0.909251
ABTB2	5.63288	3.15105	1.71002	1.84269	0.0653738	0.909251
RPS6KA3	267.707	0.426438	0.231436	1.84258	0.0653911	0.909251
INTS10	48.2847	-0.646978	0.351187	-1.84226	0.065437	0.909251
POLR3B	102.138	0.656037	0.356178	1.84188	0.0654926	0.909251
COPS6	36.9039	-0.881135	0.478607	-1.84104	0.0656159	0.909251
MAML2	95.8749	-0.547441	0.297387	-1.84084	0.0656454	0.909251
ICOS	13.5604	1.16659	0.634004	1.84003	0.0657637	0.909251
WASF2	1133.57	-0.315338	0.171378	-1.84001	0.0657667	0.909251
PIGT	82.8218	-0.571271	0.31066	-1.8389	0.0659306	0.909847
FN3KRP	76.3105	-0.581507	0.31628	-1.83858	0.0659768	0.909847
SPNS2	90.5783	0.614236	0.334347	1.83712	0.0661921	0.909847
SDF2	216.295	0.375645	0.204483	1.83705	0.0662026	0.909847
FBXO9	171.44	-0.3965	0.21591	-1.83641	0.0662967	0.909847
UBE2C	6.59671	2.42505	1.32063	1.83628	0.0663167	0.909847
PRIM2	47.2921	0.642801	0.350129	1.8359	0.0663723	0.909847
MB21D1	67.9003	0.830424	0.452716	1.83432	0.0666071	0.911961
MDFIC	67.0537	-0.72629	0.396178	-1.83324	0.0667664	0.913038
THRA	380.347	-0.324841	0.177347	-1.83167	0.0670009	0.914647
LOC100519264	60.5711	-0.583519	0.318624	-1.83137	0.0670456	0.914647
ANAPC1	143.652	0.420186	0.229525	1.83067	0.0671492	0.914681
EIF5B	1118.45	0.26079	0.142487	1.83027	0.0672097	0.914681
NSF	99.5295	0.715975	0.391453	1.82902	0.0673972	0.91518
SUPT5H	264.399	-0.296995	0.162386	-1.82894	0.0674079	0.91518
NOP14	56.789	0.698179	0.382103	1.8272	0.0676697	0.917633
PQLC2	9.2537	-1.56228	0.85535	-1.82648	0.0677781	0.918004
CDC26	114.706	0.508	0.278637	1.82316	0.0682786	0.92288
GTDC1	56.9335	0.739887	0.406059	1.82211	0.0684377	0.92288
HIP1R	119.283	-0.502808	0.275982	-1.82189	0.0684719	0.92288
MPZL3	103.075	1.0586	0.581118	1.82166	0.0685073	0.92288
FRA10AC1	165.962	-0.458873	0.251949	-1.8213	0.068562	0.92288
LOC110255459	522.672	-0.667715	0.366702	-1.82087	0.0686271	0.92288
KLHL11	228.822	0.441123	0.242432	1.81958	0.0688235	0.924423
ZNF414	23.4713	-0.952031	0.523373	-1.81903	0.0689069	0.924447
TMEM19	317.158	0.429111	0.236068	1.81774	0.0691038	0.924789
CRACR2A	66.2594	0.459385	0.252756	1.81751	0.0691396	0.924789
MYBBP1A	96.4926	0.60605	0.333497	1.81726	0.0691775	0.924789
FKBPL	5.73863	2.72165	1.49816	1.81666	0.0692695	0.924927
LOC102163402	18.4133	-1.27189	0.700476	-1.81575	0.069409	0.925698
SMURF1	33.7894	-0.779023	0.429798	-1.81253	0.0699036	0.930653
ANO10	5.59864	-2.80477	1.54766	-1.81227	0.0699449	0.930653
PCGF3	62.8954	-0.726	0.400928	-1.8108	0.0701719	0.93176
HSPA13	209.524	0.466104	0.257421	1.81067	0.0701927	0.93176
PUS3	48.9986	0.743367	0.410669	1.81013	0.0702749	0.93176
TBPL1	123.047	0.517867	0.286236	1.80923	0.0704148	0.932522
SEC13	44.8235	0.606599	0.335647	1.80725	0.0707234	0.934671
KLHL10	214.541	0.448081	0.248006	1.80674	0.070803	0.934671
PKNOX1	56.9384	0.61577	0.340844	1.8066	0.0708246	0.934671
ASPM	18.5873	1.24754	0.691675	1.80365	0.0712862	0.936005
OGFRL1	65.1215	0.544319	0.3018	1.80358	0.0712976	0.936005
SESN1	308.962	0.455888	0.252815	1.80325	0.0713493	0.936005
FCHSD1	72.8204	-0.63135	0.350256	-1.80254	0.0714605	0.936005
USP6NL	48.2733	-0.957965	0.531569	-1.80215	0.0715222	0.936005
SLC16A10	12.8788	-2.16093	1.19941	-1.80165	0.0716004	0.936005
ATP6	26588.1	-0.236177	0.131139	-1.80097	0.0717072	0.936005
PSMC5	254.799	-0.4472	0.248357	-1.80064	0.0717603	0.936005
PLLP	140.403	-0.44233	0.245685	-1.8004	0.071798	0.936005
TRAIP	49.6673	-0.642851	0.357118	-1.80011	0.0718436	0.936005
ISPD	45.3222	0.678235	0.376911	1.79946	0.0719466	0.936005
CTNNB1	443.408	0.327799	0.1822	1.79912	0.0719991	0.936005
PTTG1	9.30628	-1.33393	0.741607	-1.7987	0.0720659	0.936005
DNAJC21	153.681	0.517914	0.287966	1.79852	0.0720939	0.936005
DRC3	41.3809	-0.778256	0.432828	-1.79807	0.0721657	0.936005
LRRC42	352.573	-0.391713	0.217917	-1.79754	0.0722507	0.936035
EPS8L1	5.91443	-2.26804	1.26246	-1.79653	0.0724106	0.937034
MTX2	59.6231	0.859713	0.479029	1.7947	0.0727014	0.937914
FBXL20	546.76	-0.269073	0.149929	-1.79467	0.0727064	0.937914
LOC110261391	7.62461	-2.27035	1.26514	-1.79454	0.072727	0.937914
MPV17L2	17.2821	1.24821	0.696025	1.79334	0.072918	0.93809
FZR1	162.831	-0.379197	0.211547	-1.79249	0.073054	0.93809
TRIM13	313.54	-0.535133	0.298576	-1.79229	0.0730873	0.93809
FANCM	138.609	0.490509	0.273684	1.79224	0.0730937	0.93809
GIMAP7	1309.63	0.416725	0.232856	1.78963	0.0735138	0.93809
UBAC2	1763.84	-0.302614	0.169101	-1.78955	0.0735264	0.93809
FOXN2	174.286	0.775448	0.433334	1.78949	0.0735354	0.93809
MRPL15	54.9779	0.618522	0.345808	1.78863	0.0736747	0.93809
METTL9	148.208	-0.503812	0.281708	-1.78842	0.0737084	0.93809
MCL1	1472.77	0.284326	0.158985	1.78838	0.0737142	0.93809
DUSP7	239.398	0.700521	0.391798	1.78797	0.0737814	0.93809
PIGN	96.3609	0.46173	0.258259	1.78786	0.0737992	0.93809
LOC110260720	10.0851	-1.95617	1.09453	-1.78723	0.0739003	0.93809
PRPF40A	1556.54	0.226983	0.127043	1.78666	0.073993	0.93809
CTPS1	12.5278	1.51102	0.845789	1.78652	0.0740149	0.93809
RAD51	12.5013	1.70529	0.954909	1.78581	0.0741303	0.93809
TIFA	151.81	0.400621	0.224459	1.78483	0.0742892	0.93809
CASK	7.53998	1.52182	0.852791	1.78451	0.0743407	0.93809
MTRF1	66.0761	-0.566454	0.317469	-1.78428	0.0743783	0.93809
SGO1	11.4082	1.75492	0.983613	1.78416	0.0743977	0.93809
CD164	919.995	0.287855	0.161594	1.78134	0.0748562	0.939332
EXOSC4	29.1229	-0.771401	0.433202	-1.7807	0.0749623	0.939332
STX8	88.4358	-0.630785	0.354358	-1.78007	0.0750637	0.939332
GAN	105.726	-0.537217	0.301921	-1.77933	0.0751853	0.939332
AP2B1	210.384	0.461657	0.259467	1.77925	0.0751981	0.939332
LOC100524915	94.0617	0.525963	0.295735	1.77849	0.0753229	0.939332
DEF8	97.2234	-0.463369	0.260649	-1.77775	0.0754441	0.939332
CENPB	43.7813	-0.910516	0.512181	-1.77772	0.0754495	0.939332
GSK3B	416.515	-0.238949	0.134418	-1.77766	0.0754603	0.939332
HSCB	20.5218	-1.20619	0.678707	-1.77718	0.0755379	0.939332
IRF2BP1	10.2252	-1.16005	0.652838	-1.77693	0.0755796	0.939332
EPS15	655.008	-0.279956	0.157572	-1.77668	0.0756204	0.939332
LOC100516279	81.8618	0.526018	0.29613	1.77631	0.075682	0.939332
PTPA	28.6129	-0.79212	0.445952	-1.77625	0.0756925	0.939332
HNRNPH2	277.436	0.262134	0.147602	1.77595	0.0757405	0.939332
IL15RA	11.5279	1.93425	1.08984	1.77481	0.0759294	0.940587
TWF2	181.971	0.405875	0.228854	1.77351	0.0761436	0.940587
SKIL	295.777	0.335864	0.189413	1.77318	0.0761986	0.940587
LOC110256016	33.8706	-1.19098	0.671782	-1.77286	0.0762515	0.940587
TCF7	220.782	-0.786646	0.443723	-1.77283	0.076257	0.940587
MROH1	18.6314	-1.24581	0.703191	-1.77165	0.076453	0.941319
MAP3K8	211.049	-0.454693	0.256676	-1.77147	0.0764827	0.941319
GPD2	274.226	0.472065	0.266651	1.77035	0.0766695	0.942593
TRAF3IP2	8.52117	2.42145	1.36938	1.76829	0.0770129	0.94361
NCOA5	19.6629	-0.940568	0.531979	-1.76806	0.0770516	0.94361
LOC110255880	347.388	0.339262	0.191961	1.76735	0.0771696	0.94361
PRUNE1	94.5676	-0.519444	0.293934	-1.76721	0.0771924	0.94361
IRAK2	452.987	0.382382	0.216449	1.76662	0.0772924	0.94361
GBX1	13.0113	-1.19291	0.675445	-1.76611	0.0773772	0.94361
MIOS	76.5721	-0.556463	0.315165	-1.76562	0.0774593	0.94361
LOC102167379	8.46234	-1.43239	0.811439	-1.76524	0.0775229	0.94361
SRXN1	28.3053	1.13228	0.641496	1.76507	0.0775528	0.94361
LEPROT	233.101	0.401847	0.227692	1.76487	0.0775855	0.94361
GPAA1	121.544	-0.504334	0.285986	-1.7635	0.077817	0.94541
MFSD6L	8.07917	3.01814	1.71207	1.76286	0.0779247	0.945703
ULK4	474.15	0.311155	0.176636	1.76156	0.078144	0.947349
CHCHD6	86.5588	-0.622137	0.353437	-1.76025	0.0783655	0.949019
ZC3H13	345.394	0.354483	0.201561	1.75869	0.0786306	0.951212
SHISA5	439.677	-0.345531	0.196605	-1.75749	0.0788341	0.952269
CCDC25	413.532	-0.2911	0.165663	-1.75719	0.0788862	0.952269
SNX7	6.80457	3.04974	1.73621	1.75655	0.078995	0.952568
DNM1L	126.064	0.441971	0.251715	1.75584	0.079116	0.952811
RHOF	398.74	-0.301352	0.171687	-1.75524	0.0792179	0.952811
RARS2	67.8604	0.769702	0.438589	1.75495	0.0792677	0.952811
NUFIP2	1128.4	0.328073	0.187296	1.75162	0.0798387	0.958565
ANKH	113.299	-0.467485	0.266955	-1.75118	0.0799157	0.958565
ZSWIM6	581.358	0.255899	0.146222	1.75007	0.0801058	0.959828
ZMYM3	89.234	-0.56252	0.321649	-1.74886	0.0803149	0.960744
VAMP2	96.1836	-0.579417	0.331351	-1.74865	0.0803519	0.960744
HPCAL1	213.31	0.617394	0.353301	1.7475	0.0805503	0.9621
OTULIN	446.047	0.339843	0.194534	1.74696	0.0806444	0.96221
CCDC168	10.2563	-1.85752	1.06363	-1.74639	0.0807425	0.962366
GOLGA1	108.337	-0.492451	0.282142	-1.7454	0.0809148	0.962654
PHLPP1	24.4441	-0.926025	0.530589	-1.74528	0.0809368	0.962654
LOC106510129	25.5136	-1.20914	0.693214	-1.74425	0.0811157	0.96377
CCT8	469.747	0.28228	0.161977	1.74271	0.081384	0.965368
MAP2K5	132.997	-0.521769	0.299484	-1.74223	0.0814688	0.965368
RAB22A	200.451	-0.358309	0.205687	-1.74201	0.0815059	0.965368
RBM42	76.793	-0.42103	0.24176	-1.74152	0.0815921	0.965378
SLC5A3	104.166	0.601459	0.345485	1.74091	0.0816989	0.965633
HAGH	111.434	-0.412356	0.237214	-1.73833	0.0821523	0.968924
MTX3	81.2553	-0.549303	0.316032	-1.73813	0.0821888	0.968924
SLC2A12	123.307	0.501595	0.288627	1.73787	0.082234	0.968924
THAP2	93.1013	0.586724	0.337715	1.73733	0.0823281	0.969024
LOC100522040	8.78225	1.63977	0.944644	1.73586	0.0825894	0.971091
SOCS4	237.618	0.439176	0.253138	1.73493	0.0827534	0.971252
LOC102160841	64.2213	-0.807003	0.465227	-1.73464	0.082804	0.971252
FANCD2	27.8334	1.08317	0.624587	1.73422	0.0828795	0.971252
CREBBP	600.603	-0.272785	0.157347	-1.73366	0.0829788	0.971252
LOC102167727	54.1757	-0.635719	0.366756	-1.73336	0.083032	0.971252
LOC100627241	65.4276	-0.507036	0.292685	-1.73236	0.0832097	0.972326
C6H1orf109	89.8876	0.426754	0.2466	1.73055	0.0835319	0.975084
LMBRD2	127.424	0.412447	0.238473	1.72953	0.0837134	0.975119
FAM193B	71.9632	-0.609199	0.352233	-1.72953	0.0837137	0.975119
LOC110262198	13.6443	1.51085	0.873784	1.72909	0.0837933	0.975119
C12H17orf100	46.95	-0.680265	0.393831	-1.7273	0.0841137	0.975913
LOC106510286	15.2982	-1.22825	0.711597	-1.72604	0.0843401	0.975913
PREB	28.7629	0.960279	0.556352	1.72603	0.0843424	0.975913
CD3D	20.8249	0.956316	0.554115	1.72584	0.0843754	0.975913
CDK2AP2	414.522	0.339619	0.196798	1.72573	0.0843967	0.975913
LOC110262241	22.5463	-1.07654	0.624055	-1.72507	0.0845142	0.975913
ATAD2	320.415	0.423289	0.24539	1.72496	0.0845343	0.975913
LOC106505536	16.4665	-1.96125	1.13704	-1.72487	0.084551	0.975913
BLNK	39.4697	-1.21891	0.706977	-1.72411	0.0846879	0.976499
KCNRG	159.421	-0.569369	0.33039	-1.72332	0.0848298	0.977139
PICALM	1024.15	0.290252	0.168632	1.72122	0.0852116	0.97739
LOC110260614	13.3833	-1.32648	0.770829	-1.72085	0.0852774	0.97739
ZNF644	237.339	0.376312	0.218711	1.72059	0.085325	0.97739
CTSC	741.424	0.308635	0.179382	1.72055	0.0853325	0.97739
TMEM64	25.5237	0.932905	0.542245	1.72045	0.0853511	0.97739
KPNA2	119.511	0.502491	0.292087	1.72035	0.0853695	0.97739
GMEB2	56.7789	-0.66554	0.387001	-1.71974	0.0854805	0.977673
COPRS	30.9864	0.826803	0.481009	1.71889	0.0856339	0.978438
LY86	21.6112	-1.63553	0.951887	-1.7182	0.0857602	0.978894
CEP68	228.799	0.551616	0.321265	1.71701	0.0859767	0.980377
IER5	599.773	0.327518	0.190846	1.71614	0.0861361	0.98084
SEPT5	6.73543	2.56673	1.4959	1.71584	0.0861906	0.98084
GLP2R	5.77597	-1.8904	1.10256	-1.71455	0.0864278	0.982114
TCTEX1D2	32.0617	-0.852098	0.497057	-1.71429	0.086476	0.982114
PCNT	88.7007	-0.650808	0.379843	-1.71336	0.0866466	0.982447
LOC100626250	80.2236	-0.574902	0.335576	-1.71318	0.0866788	0.982447
SPPL3	85.7063	0.570341	0.333149	1.71197	0.0869025	0.983997
PRKAR2A	29.9909	0.947401	0.553997	1.71012	0.0872439	0.986876
RBM39	2446.2	0.236908	0.13859	1.70941	0.0873743	0.987224
SNAPC1	47.2097	0.730635	0.427519	1.70901	0.0874491	0.987224
DUS1L	29.7326	-0.746018	0.436795	-1.70794	0.0876483	0.988488
TIRAP	69.3536	-0.561618	0.329029	-1.70689	0.0878417	0.989209
GLB1	19.5056	-1.41107	0.826806	-1.70665	0.087887	0.989209
MDM4	464.83	-0.351719	0.206222	-1.70554	0.0880944	0.990559
BDP1	561.228	0.36211	0.212537	1.70375	0.0884271	0.990891
ACADL	156.391	0.449907	0.26419	1.70297	0.0885739	0.990891
FAM72A	11.9368	1.72293	1.01218	1.70219	0.0887202	0.990891
LOC106509842	17.1797	-1.11843	0.657071	-1.70215	0.0887282	0.990891
CCDC85A	33.5313	1.02331	0.601244	1.70199	0.0887574	0.990891
STT3B	173.187	0.402516	0.236538	1.7017	0.0888117	0.990891
GRHL2	687.756	-0.275925	0.162181	-1.70134	0.0888799	0.990891
SLC20A2	31.3396	-1.017	0.597974	-1.70075	0.0889906	0.990891
IPO7	795.894	0.259543	0.152613	1.70066	0.0890065	0.990891
TRNAT-AGU	14.5909	-1.44159	0.847838	-1.70031	0.0890718	0.990891
DKC1	43.4683	0.757412	0.445475	1.70024	0.0890866	0.990891
VPS54	355.573	0.354691	0.208714	1.69941	0.0892423	0.990974
CCSAP	395.695	0.289795	0.17055	1.69918	0.0892851	0.990974
CCDC107	30.9482	-0.919917	0.541697	-1.69821	0.0894672	0.990974
LMNB2	153.548	0.457971	0.269756	1.69772	0.0895609	0.990974
ERO1B	76.1311	-0.717089	0.422583	-1.69692	0.0897121	0.990974
SDC2	19.3939	1.29824	0.765075	1.69688	0.0897188	0.990974
MED23	142.456	0.529555	0.312089	1.69681	0.0897327	0.990974
PAPOLG	172.463	0.394279	0.232409	1.69648	0.0897942	0.990974
API5	129.861	0.553055	0.326263	1.69512	0.0900519	0.992851
ZNF358	44.0781	-0.589236	0.347706	-1.69464	0.0901438	0.992897
GMEB1	292.128	-0.328648	0.194029	-1.6938	0.0903024	0.993629
PEX7	40.8306	0.757541	0.447358	1.69337	0.0903858	0.993629
AIFM1	206.215	0.417996	0.246936	1.69273	0.0905065	0.993703
CKS1B	36.6294	0.989271	0.584628	1.69214	0.0906199	0.993703
MARF1	154.959	0.491798	0.29067	1.69195	0.0906558	0.993703
LOC110256171	27.3403	-1.03529	0.612198	-1.69111	0.090816	0.994497
CSNK1G2	559.729	-0.325228	0.192439	-1.69003	0.0910213	0.995782
ZNF24	353.176	0.318441	0.188658	1.68793	0.0914256	0.998229
IL7R	13.864	-1.44146	0.854044	-1.6878	0.0914491	0.998229
TRIO	122.493	-0.537358	0.318588	-1.68669	0.0916638	0.998229
APLP2	23.0377	-0.958523	0.56829	-1.68668	0.0916647	0.998229
KIF3C	37.5744	0.834932	0.495349	1.68554	0.091884	0.998229
LOC106508361	8.50229	2.50871	1.48882	1.68503	0.0919819	0.998229
RFXAP	221.507	0.323273	0.191875	1.68482	0.0920241	0.998229
LOC110257136	37.1807	-1.00282	0.595222	-1.68478	0.0920301	0.998229
JADE2	257.835	-0.348321	0.206815	-1.68421	0.0921407	0.998229
MST1R	6.61683	2.91002	1.72815	1.6839	0.0922011	0.998229
ZBTB2	243.87	-0.426776	0.253521	-1.6834	0.0922985	0.998229
DMWD	6.50546	-1.69436	1.00652	-1.68337	0.0923029	0.998229
TOP2A	44.7178	1.14978	0.683389	1.68247	0.0924785	0.998448
HCN3	33.9771	-0.852453	0.506802	-1.68202	0.0925641	0.998448
TRPV2	440.708	0.203779	0.12116	1.6819	0.0925877	0.998448
ARID5A	62.1856	0.593462	0.353224	1.68013	0.0929327	0.999775
SLC22A17	23.2012	-0.855048	0.509051	-1.67969	0.0930176	0.999775
GNB1L	25.8623	-0.786531	0.46828	-1.67962	0.0930322	0.999775
CCDC61	8.81369	-1.50435	0.895902	-1.67915	0.0931231	0.999775
CELF2	794.472	-0.261289	0.155676	-1.67841	0.093267	0.999775
ARHGEF18	1726.78	-0.396756	0.236455	-1.67794	0.0933596	0.999775
SKIV2L2	284.856	0.294496	0.175516	1.67789	0.0933692	0.999775
LOC110261264	20.4107	-1.18456	0.706363	-1.67699	0.093544	0.999775
TFIP11	45.199	0.906598	0.540655	1.67685	0.0935715	0.999775
CPD	813.537	0.426212	0.254191	1.67674	0.0935937	0.999775
AKAP17B	9.41749	-1.52765	0.912064	-1.67493	0.0939472	1
SENP8	94.7182	0.501541	0.299522	1.67447	0.0940379	1
UBE2F	150.746	0.517304	0.308986	1.6742	0.0940919	1
ARRDC3	837.183	-0.452679	0.270465	-1.67371	0.0941878	1
LOC106508627	11.2966	-1.42874	0.854058	-1.67289	0.0943495	1
SMPD2	35.3077	-0.77087	0.46084	-1.67275	0.0943768	1
DDX56	20.6099	-0.835494	0.499633	-1.67222	0.0944817	1
KEAP1	236.126	0.306466	0.183313	1.67182	0.0945592	1
AKIRIN2	389.214	0.378105	0.226214	1.67145	0.0946329	1
HERC3	377.924	-0.246178	0.147333	-1.67089	0.0947431	1
WDR36	72.1643	0.604552	0.361909	1.67045	0.0948299	1
YIPF6	213.519	0.381314	0.228288	1.67032	0.0948559	1
CCDC94	31.7281	0.846518	0.508548	1.66458	0.0959971	1
RAB11FIP1	416.565	0.270922	0.162793	1.66421	0.0960702	1
CBFA2T2	32.7106	-0.846973	0.508976	-1.66407	0.0960979	1
CHMP4B	758.854	-0.218643	0.131404	-1.66389	0.0961335	1
MAN2A1	133.675	0.589191	0.35418	1.66354	0.0962051	1
RAD9B	6.30342	2.30121	1.38386	1.66289	0.0963346	1
PCLAF	47.6319	0.879475	0.529051	1.66236	0.0964399	1
PPP1R14B	38.0726	0.773609	0.465473	1.66198	0.0965161	1
ETV6	22.1304	-1.46867	0.883839	-1.66169	0.0965747	1
ACPT	8.07845	-1.68269	1.013	-1.66109	0.0966954	1
NUDCD3	86.1986	-0.414898	0.249873	-1.66043	0.0968276	1
PSMD9	297.482	-0.389507	0.234625	-1.66012	0.0968898	1
STON1	54.7632	-0.892367	0.53754	-1.66009	0.0968957	1
COQ7	13.039	1.29202	0.778318	1.66001	0.0969116	1
TOMM5	424.376	0.317756	0.19153	1.65904	0.0971072	1
INPP5A	35.3472	-0.831674	0.501987	-1.65676	0.0975675	1
PGRMC2	432.886	-0.309527	0.186854	-1.65651	0.0976181	1
STX4	36.4811	-0.806802	0.48721	-1.65596	0.097729	1
PRPF6	31.0273	0.7794	0.470672	1.65593	0.0977356	1
BTD	45.6285	-0.621034	0.375156	-1.6554	0.0978433	1
KPNA5	42.6181	0.710312	0.42909	1.65539	0.0978451	1
PSMD4	81.7177	0.526663	0.318174	1.65527	0.0978706	1
PODXL	13.1593	-1.63451	0.987654	-1.65494	0.0979361	1
SLX4	36.8806	0.534448	0.322958	1.65486	0.0979539	1
CLCN2	24.4437	1.11742	0.675312	1.65467	0.0979917	1
PXDC1	37.3897	-1.29599	0.783284	-1.65457	0.0980127	1
GREB1L	112.965	-0.915019	0.553548	-1.65301	0.0983291	1
ERCC6L	5.89895	2.10592	1.27431	1.6526	0.0984124	1
LOC110261485	24.8882	0.874955	0.529639	1.65198	0.0985382	1
NAPSA	19.3063	-1.21328	0.735189	-1.6503	0.0988813	1
SLC16A6	69.9195	-0.683366	0.414166	-1.64998	0.098947	1
SIK1	19.7087	0.929038	0.563174	1.64965	0.0990152	1
TBC1D22A	35.8362	-0.819377	0.496731	-1.64954	0.0990372	1
PLEC	155.649	-0.504821	0.306092	-1.64925	0.0990971	1
NDEL1	479.704	0.394958	0.239495	1.64913	0.0991211	1
SMPDL3A	60.0491	0.859602	0.521389	1.64868	0.0992141	1
IRF4	29.3823	0.795093	0.482479	1.64793	0.0993664	1
TARS	251.042	0.473388	0.287453	1.64684	0.0995917	1
LOC106510651	28.6225	1.20993	0.734806	1.6466	0.099641	1
TPM4	256.99	0.431706	0.262265	1.64607	0.0997499	1
EIF4A2	2623.33	0.199775	0.121367	1.64605	0.0997541	1
PANK4	9.84328	-1.69369	1.02947	-1.6452	0.0999276	1
DNAH12	6.2072	3.10582	1.88781	1.6452	0.0999281	1
GPR183	328.397	-0.900317	0.547453	-1.64456	0.100061	1
LOC100626258	13.0582	-1.28064	0.778752	-1.64447	0.100078	1
F13A1	8.95163	-2.21387	1.3463	-1.64441	0.100091	1
MTCH1	468.194	-0.229859	0.139803	-1.64416	0.100143	1
PIGU	37.8247	0.622148	0.378507	1.64369	0.10024	1
FEM1B	249.488	0.354247	0.215606	1.64303	0.100377	1
PRRC2A	11.4991	1.03125	0.628058	1.64196	0.100598	1
LOC110261483	374.142	0.579767	0.353104	1.64191	0.100608	1
TRNAG-UCC	98.6309	-0.601489	0.366347	-1.64186	0.10062	1
CHD3	218.58	-0.264864	0.161324	-1.64182	0.100627	1
LTC4S	8.973	1.61629	0.984754	1.64132	0.100732	1
DNAJC9	69.6436	0.507108	0.309222	1.63995	0.101015	1
ACVR2A	6.6225	-2.01115	1.22671	-1.63947	0.101115	1
TMA16	73.377	0.765931	0.467201	1.6394	0.101129	1
NT5C2	265.211	-0.333272	0.203325	-1.63911	0.10119	1
RASA1	577.102	0.336195	0.20512	1.63901	0.10121	1
ND4	8932.66	-0.317956	0.193994	-1.639	0.101214	1
RABIF	116.576	0.482369	0.294328	1.63888	0.101238	1
GMIP	195.943	-0.35427	0.216318	-1.63772	0.101479	1
TNFSF8	40.3181	1.07784	0.658832	1.63598	0.101843	1
ELOVL7	6.42272	2.77459	1.69599	1.63597	0.101845	1
RNF220	68.5067	-0.490704	0.299956	-1.63592	0.101857	1
TSPAN13	5.6125	-2.93218	1.79305	-1.6353	0.101986	1
SHQ1	63.4037	0.52891	0.323588	1.63452	0.10215	1
UBL5	170.638	0.463027	0.283342	1.63417	0.102224	1
CNOT11	263.298	-0.323296	0.197956	-1.63317	0.102433	1
P4HA1	64.8839	0.592089	0.362602	1.63289	0.102492	1
PCM1	341.019	-0.373457	0.228738	-1.63268	0.102536	1
IGBP1	199.004	-0.332613	0.203726	-1.63265	0.102544	1
SLC35G1	29.2215	0.979058	0.60001	1.63174	0.102735	1
ZDHHC15	23.8998	1.07742	0.660409	1.63144	0.102797	1
MCM8	23.1371	0.920094	0.564074	1.63116	0.102857	1
DTX4	160.579	-0.52492	0.321915	-1.63062	0.102971	1
ZNF623	28.0413	-0.838903	0.514886	-1.6293	0.10325	1
DNAJC7	205.136	0.289532	0.177753	1.62884	0.103346	1
MINOS1	228.281	0.369795	0.227136	1.62808	0.103509	1
ZC2HC1A	31.3031	1.12191	0.689112	1.62805	0.103514	1
CHFR	219.959	-0.403587	0.248003	-1.62734	0.103664	1
RNF170	104.525	-0.431238	0.265184	-1.62619	0.10391	1
CDCA7L	146.762	-0.432642	0.266076	-1.62601	0.103948	1
LOC106505786	10.6757	1.24004	0.762698	1.62586	0.10398	1
THY1	169.026	-1.45397	0.894582	-1.6253	0.104098	1
UNKL	244.464	-0.495397	0.304834	-1.62514	0.104133	1
SLC35D1	75.8275	0.606454	0.373407	1.62411	0.104352	1
LOC106509717	1236.98	-0.483935	0.298194	-1.62289	0.104614	1
LAMTOR1	320.893	-0.471116	0.290384	-1.62239	0.10472	1
MLEC	133.71	0.414026	0.255224	1.62221	0.104759	1
SSH2	723.74	0.291943	0.179988	1.62202	0.104799	1
TMEM261	30.1433	0.672401	0.41455	1.622	0.104803	1
TCP11	90.8551	-0.580108	0.357954	-1.62062	0.105099	1
CCNB2	7.0766	1.63158	1.00704	1.62018	0.105193	1
AP3B1	271.007	0.324669	0.200394	1.62015	0.1052	1
METTL3	62.4328	0.495708	0.306075	1.61956	0.105326	1
INSIG1	115.155	0.62502	0.386062	1.61896	0.105455	1
ATP6AP1L	41.7103	-0.82109	0.507182	-1.61893	0.105463	1
PSMD2	379.984	0.338298	0.209111	1.61779	0.105708	1
ICA1L	16.2584	-1.22269	0.756174	-1.61694	0.105891	1
GFOD2	8.61155	1.87826	1.16167	1.61686	0.105908	1
WEE1	17.6135	1.11274	0.68831	1.61662	0.105959	1
DGCR8	69.1839	-0.518992	0.321111	-1.61624	0.106042	1
SLC2A3	61.1797	0.664633	0.411272	1.61604	0.106085	1
HMMR	19.187	1.48303	0.918568	1.61451	0.106418	1
RELL2	34.6792	-0.599366	0.371283	-1.61431	0.10646	1
LOC106509733	49.7801	0.894267	0.554202	1.61361	0.106612	1
TNFRSF9	21.7265	1.39313	0.863405	1.61354	0.106628	1
LOC100513741	22.0831	-1.22064	0.757421	-1.61157	0.107055	1
OGFOD1	105.759	-0.489784	0.30401	-1.61108	0.107163	1
LOC100627967	88.3518	-0.433307	0.268983	-1.61091	0.1072	1
DACT3	17.3828	-1.08612	0.674269	-1.61081	0.107221	1
COBLL1	7.69372	-2.23526	1.38777	-1.61069	0.107248	1
SIK3	129.655	-0.390263	0.242394	-1.61003	0.107391	1
MYO5A	245.686	0.345749	0.214755	1.60997	0.107404	1
ATP2C1	128.331	0.346611	0.21549	1.60848	0.107731	1
SNRPG	631.99	0.295865	0.183984	1.6081	0.107812	1
SEC31A	422.158	-0.349459	0.217432	-1.60721	0.108007	1
C2H5orf24	303.859	0.369187	0.229811	1.60648	0.108168	1
ARMC8	108.091	0.492946	0.306926	1.60608	0.108257	1
LOC106507710	232.192	0.39923	0.248594	1.60595	0.108285	1
CCT4	552.731	0.296189	0.184451	1.60578	0.108321	1
RSL24D1	430.293	0.277544	0.172867	1.60553	0.108376	1
SKA3	41.0983	-0.650473	0.405166	-1.60545	0.108395	1
RBM14	152.036	0.430725	0.268311	1.60532	0.108423	1
CBLL1	274.056	0.419583	0.26141	1.60508	0.108477	1
HNRNPDL	1131.59	-0.285	0.177563	-1.60507	0.108478	1
MTAP	164.268	0.454054	0.283015	1.60435	0.108638	1
CDK5RAP3	30.2997	-1.06496	0.663909	-1.60407	0.108698	1
USP20	72.4834	-0.48984	0.305396	-1.60395	0.108725	1
ADPRH	558.477	-0.402691	0.251139	-1.60346	0.108833	1
SRGN	916.915	0.39102	0.244336	1.60034	0.109524	1
HAUS6	232.518	0.318933	0.199301	1.60026	0.109542	1
FBXO34	435.483	0.364226	0.227681	1.59972	0.10966	1
ERMP1	846.07	0.321515	0.201056	1.59913	0.109791	1
DCAF13	106.533	0.398506	0.249216	1.59904	0.109812	1
LOC102159046	12.9231	-2.06974	1.29476	-1.59855	0.10992	1
FOXF1	50.8282	0.530935	0.332232	1.59808	0.110025	1
FUCA1	23.4435	-0.824073	0.515914	-1.59731	0.110197	1
NRG1	5.35079	-2.24011	1.4028	-1.59689	0.110291	1
LOC110260020	40.2159	-0.92285	0.57811	-1.59632	0.110417	1
LOC110256230	8.3703	-2.3226	1.45516	-1.59611	0.110464	1
PSAP	591.002	-0.251123	0.157339	-1.59606	0.110475	1
LOC110261491	66.1584	-0.905583	0.567515	-1.5957	0.110556	1
UBA6	81.3715	0.557711	0.34957	1.59542	0.110618	1
rna-NC_000845.1:8059..8129	518.698	-0.292301	0.18323	-1.59526	0.110653	1
CCDC71	70.9409	-0.560109	0.351135	-1.59514	0.110681	1
TTYH3	140.785	-0.384301	0.240981	-1.59473	0.110772	1
PGAM2	6.9722	-1.41984	0.890381	-1.59464	0.110792	1
PAWR	10.5235	1.92635	1.20843	1.59409	0.110915	1
LOC106507059	46.4491	-0.741598	0.465406	-1.59344	0.111061	1
CSTF2	129.72	0.55327	0.347513	1.59209	0.111366	1
LCP2	1536.87	0.200237	0.125836	1.59125	0.111553	1
EID3	19.9166	1.27097	0.798831	1.59103	0.111603	1
MTHFSD	51.3116	0.530874	0.333771	1.59054	0.111714	1
NDUFAF1	156.046	0.537048	0.337666	1.59047	0.111728	1
APLF	184.115	-0.475325	0.298887	-1.59032	0.111763	1
ISOC1	73.7288	0.661171	0.415986	1.58941	0.111969	1
LOC110255446	12.9066	1.81827	1.14448	1.58873	0.112121	1
NGRN	54.4835	0.733617	0.461773	1.5887	0.112129	1
DESI2	61.0397	0.771995	0.485987	1.58851	0.112171	1
MARCH6	795.612	0.241979	0.152368	1.58812	0.112259	1
LOC110255273	29.7442	1.3479	0.849135	1.58738	0.112427	1
AKR1A1	108.671	-0.479706	0.302391	-1.58638	0.112653	1
SEC24A	82.2916	0.557606	0.351505	1.58634	0.112662	1
ATF2	170.021	0.350134	0.220734	1.58622	0.112689	1
RPA3	135.229	0.362745	0.228824	1.58526	0.112908	1
LOC102160389	11.1242	-1.25956	0.794558	-1.58523	0.112914	1
MIEF1	34.1693	0.760937	0.480071	1.58505	0.112955	1
CARS	55.5362	-0.572381	0.361124	-1.585	0.112967	1
SZRD1	99.1995	0.385928	0.243576	1.58442	0.113097	1
ZNRF1	62.4002	0.52642	0.332251	1.5844	0.113102	1
LCLAT1	135.342	-0.406055	0.256316	-1.5842	0.113148	1
COQ8A	163.285	-0.379153	0.239364	-1.58401	0.113192	1
RAD52	423.486	0.316963	0.200116	1.58389	0.113218	1
MRPL22	69.548	-0.383735	0.242321	-1.58358	0.113289	1
RAPGEF1	306.383	-0.286807	0.181148	-1.58328	0.113359	1
ALG12	77.8953	-0.51236	0.323716	-1.58274	0.11348	1
TMEM173	56.8207	-0.704325	0.445036	-1.58262	0.113507	1
MELK	9.0507	1.83822	1.16183	1.58218	0.113608	1
GYG1	458.37	0.357071	0.225793	1.58141	0.113784	1
GRIFIN	7.75909	-1.31762	0.833215	-1.58137	0.113794	1
RNH1	96.029	0.473273	0.299352	1.58099	0.11388	1
SCOC	75.6292	-0.434195	0.274766	-1.58023	0.114053	1
GPX1	1964.28	-0.381204	0.241303	-1.57978	0.114158	1
ZNF862	83.3109	0.493283	0.31227	1.57967	0.114183	1
LOC100625049	66.1143	0.451002	0.285579	1.57925	0.114278	1
ATXN7L1	211.431	-0.296691	0.187874	-1.57921	0.114289	1
KIF21B	1178.52	-0.396062	0.25084	-1.57894	0.114349	1
STRADA	97.4909	-0.3696	0.234189	-1.57821	0.114518	1
MYOM3	8.99773	-1.38831	0.879749	-1.57807	0.114549	1
NOL7	528.404	-0.277269	0.175708	-1.57801	0.114563	1
KLF7	71.718	-0.577298	0.366136	-1.57673	0.114857	1
CCNT1	482.29	0.317701	0.201497	1.5767	0.114864	1
LOC100521145	17.0262	-1.0382	0.658559	-1.57647	0.114918	1
LOC106507542	20.2928	-1.72086	1.09177	-1.57621	0.114977	1
CUTA	124.624	-0.455267	0.288848	-1.57615	0.114992	1
ATXN7L3	204.428	-0.345536	0.219252	-1.57597	0.115032	1
ARL2BP	139.044	-0.393645	0.249833	-1.57563	0.11511	1
MRPS10	104.393	0.441323	0.280153	1.57529	0.11519	1
DAG1	111.281	0.323906	0.205729	1.57443	0.115388	1
UTP4	40.3864	0.709843	0.451043	1.57378	0.115538	1
ARHGAP45	2280.05	-0.327689	0.208225	-1.57372	0.115552	1
GMPS	272.27	-0.400038	0.254203	-1.5737	0.115558	1
LOC110255935	238.903	-0.470219	0.298906	-1.57313	0.115688	1
STRADB	133.953	0.484629	0.308073	1.5731	0.115696	1
TTC33	86.6338	-0.469669	0.298601	-1.5729	0.115743	1
ZNF317	24.8617	0.784671	0.498884	1.57285	0.115753	1
FAM35A	36.1843	0.666211	0.423601	1.57273	0.115781	1
FKBP5	461.095	0.44396	0.282298	1.57266	0.115797	1
STIL	30.0052	0.766304	0.487482	1.57196	0.115959	1
OGN	8.35548	-1.40831	0.896115	-1.57158	0.116049	1
ZNF331	77.3188	0.565092	0.359579	1.57154	0.116058	1
PHF19	17.2684	1.246	0.793155	1.57094	0.116196	1
LOC102166310	6.99191	2.37879	1.51433	1.57085	0.116217	1
DNAH11	91.7261	-0.538664	0.34299	-1.5705	0.1163	1
TXNL4B	90.7036	0.506985	0.322848	1.57036	0.116332	1
ATP6V0C	393.297	-0.241341	0.153693	-1.57028	0.11635	1
TRAFD1	161.873	0.627554	0.399777	1.56976	0.116471	1
MRPS18A	19.2342	1.11115	0.70803	1.56936	0.116565	1
NAA38	44.1909	0.572046	0.364559	1.56914	0.116615	1
LEO1	316.913	0.302361	0.192709	1.56901	0.116647	1
GNPTG	251.412	-0.485331	0.309415	-1.56854	0.116754	1
CEP83	715.442	0.466103	0.297208	1.56827	0.116817	1
AKAIN1	35.8981	0.723892	0.461662	1.56801	0.116879	1
SERF2	1024.43	0.2986	0.190461	1.56778	0.116933	1
GLIS2	15.8443	-1.46053	0.931617	-1.56774	0.116942	1
ISCU	433.467	-0.254344	0.16226	-1.56751	0.116996	1
CDC42SE2	564.59	-0.304144	0.194091	-1.56702	0.117111	1
USP7	490.043	-0.238278	0.152079	-1.5668	0.117161	1
SMN1	271.977	0.375605	0.239815	1.56623	0.117296	1
MCM2	55.8603	0.715084	0.456911	1.56504	0.117574	1
NMUR1	57.2931	-0.684619	0.437561	-1.56463	0.117671	1
ZNF577	14.4378	1.18067	0.75473	1.56436	0.117732	1
SLC35B1	43.3061	-0.475752	0.304148	-1.56421	0.117768	1
PDIA4	243.245	0.284141	0.181663	1.56411	0.117792	1
LOC106510193	9.4295	-1.54665	0.98925	-1.56346	0.117946	1
ACTR10	243.786	0.288611	0.184633	1.56317	0.118014	1
MALT1	240.861	-0.399001	0.255284	-1.56297	0.11806	1
GTF3C1	99.6077	0.432099	0.276581	1.56229	0.11822	1
RAB37	190.649	-0.404202	0.258725	-1.56228	0.118221	1
OTUD3	90.9868	0.577387	0.369608	1.56216	0.11825	1
LOC100519871	12.713	1.37918	0.882968	1.56199	0.118291	1
LOC110261051	43.7433	-1.00406	0.642978	-1.56158	0.118386	1
MSS51	66.3918	-0.61245	0.392279	-1.56126	0.118463	1
ABHD5	9.62043	1.45596	0.932826	1.56081	0.118569	1
E2F1	10.4324	1.14589	0.734257	1.56062	0.118614	1
FHL2	16.2563	2.19799	1.40848	1.56053	0.118634	1
BABAM1	49.6148	-0.621149	0.398207	-1.55986	0.118792	1
NME6	86.0486	-0.401057	0.25715	-1.55962	0.118849	1
LOC110261673	11.6965	1.53342	0.983628	1.55894	0.11901	1
COX3	19668.3	-0.215041	0.137943	-1.55892	0.119016	1
FAR2	442.89	0.353036	0.226615	1.55787	0.119264	1
TBC1D17	131.926	-0.500387	0.321252	-1.55762	0.119324	1
PRC1	20.7018	1.69134	1.08606	1.55732	0.119394	1
FBP1	21.4922	-0.995796	0.639558	-1.55701	0.119469	1
LOC102166678	12.8908	1.4181	0.910806	1.55697	0.119478	1
CAMSAP2	9.50782	-2.01547	1.29458	-1.55685	0.119506	1
LOC110258161	89.7927	-0.599233	0.384929	-1.55673	0.119534	1
FHL1	5.45512	-2.22166	1.4274	-1.55644	0.119604	1
KLHL22	29.3146	-0.709165	0.455785	-1.55592	0.119727	1
SEC22A	32.188	0.822347	0.528737	1.5553	0.119874	1
ELOB	178.781	0.492087	0.316503	1.55476	0.120002	1
PURA	791.413	0.179696	0.115776	1.5521	0.120639	1
CCAR1	943.306	0.263342	0.169699	1.55181	0.120707	1
USP48	291.146	-0.26074	0.16806	-1.55147	0.120789	1
ACIN1	598.177	-0.301067	0.194107	-1.55104	0.120893	1
BANK1	116.193	-1.23498	0.796393	-1.55072	0.120968	1
CMTM6	803.839	0.257943	0.166349	1.55061	0.120996	1
METTL13	30.947	0.827473	0.533798	1.55016	0.121102	1
ND6	2792.62	-0.437997	0.282608	-1.54984	0.121181	1
SBSN	8.41002	-1.6817	1.08549	-1.54925	0.121322	1
CDC6	14.594	1.5379	0.992901	1.5489	0.121406	1
CDK16	25.8778	0.713634	0.460887	1.54839	0.121528	1
DOCK8	524.587	0.294412	0.190147	1.54834	0.121541	1
TSPAN2	11.6124	1.6837	1.08812	1.54735	0.121778	1
SLA-DQA1	711.313	-0.51128	0.330442	-1.54726	0.121801	1
EEF1B2	3652	-0.295467	0.190968	-1.54721	0.121813	1
ACD	96.5955	-0.788324	0.509903	-1.54603	0.122098	1
GPX4	157.211	0.324043	0.209651	1.54563	0.122193	1
YPEL1	167.903	-0.415384	0.268786	-1.54541	0.122247	1
GPM6B	10.6539	-1.81925	1.17787	-1.54453	0.12246	1
SMNDC1	289.672	0.326537	0.211547	1.54356	0.122694	1
MINDY1	51.7502	0.750115	0.486035	1.54334	0.12275	1
BRD1	63.8826	0.591426	0.38341	1.54254	0.122942	1
HEXB	34.613	-0.853173	0.553148	-1.5424	0.122977	1
TCF19	25.3243	0.914884	0.593253	1.54215	0.123037	1
C1H9orf85	60.8925	0.549838	0.356552	1.5421	0.12305	1
TOGARAM1	192.782	0.476605	0.309162	1.5416	0.12317	1
SYMPK	78.6856	-0.408652	0.26514	-1.54127	0.123251	1
FGFR1OP	27.2213	0.898322	0.582893	1.54114	0.123282	1
JMJD1C	1021.3	0.237027	0.153813	1.54101	0.123315	1
LOC102159087	199.387	-0.476866	0.309702	-1.53976	0.12362	1
RBM18	164.391	0.416183	0.270337	1.5395	0.123683	1
TIMM21	45.1162	0.70154	0.455816	1.53909	0.123784	1
LOC100516295	200.309	-0.369724	0.24023	-1.53904	0.123793	1
RPL12	921.512	-0.234687	0.152537	-1.53856	0.123912	1
CDYL	237.57	0.37826	0.246027	1.53747	0.124177	1
TATDN3	83.3741	-0.700003	0.455306	-1.53743	0.124187	1
ENTPD4	86.4537	0.606422	0.394531	1.53707	0.124276	1
GNA12	36.5568	-0.688902	0.448391	-1.53639	0.124443	1
TMPRSS3	16.6224	-1.17206	0.763079	-1.53596	0.124549	1
RAD51C	22.321	0.992603	0.646342	1.53572	0.124606	1
NUDT22	39.2953	0.614123	0.400128	1.53482	0.124829	1
ATPAF2	13.1273	1.4222	0.926729	1.53464	0.124872	1
GET4	123.408	-0.391408	0.255083	-1.53443	0.124924	1
MED13	341.477	0.291673	0.190097	1.53434	0.124946	1
YEATS2	299.038	0.415226	0.270635	1.53427	0.124964	1
DPP9	60.719	-0.546679	0.356366	-1.53404	0.12502	1
EPRS	185.568	0.347538	0.226646	1.53339	0.125179	1
YIF1A	74.8441	-0.487544	0.318036	-1.53299	0.125279	1
CHRNB2	264.644	0.339116	0.221249	1.53273	0.125341	1
PPIP5K1	23.5347	-0.835823	0.545731	-1.53157	0.12563	1
TRIM23	71.4579	0.49106	0.320695	1.53124	0.125711	1
INTS6	353.666	0.249005	0.162662	1.53081	0.125816	1
OST4	535.771	0.268465	0.17543	1.53032	0.125937	1
RSRC1	206.809	-0.278557	0.182112	-1.5296	0.126117	1
DUSP5	88.5167	0.503273	0.32903	1.52956	0.126125	1
TEX261	99.362	-0.491244	0.321403	-1.52844	0.126404	1
EIF4ENIF1	125.71	-0.360525	0.235883	-1.52841	0.126411	1
THOP1	12.4159	1.14625	0.750355	1.52761	0.126608	1
DNM2	85.0966	0.442644	0.289785	1.52749	0.126639	1
PRKAG2	78.1433	-0.638388	0.41804	-1.5271	0.126737	1
CENPL	20.8039	0.857032	0.561357	1.52672	0.126832	1
PROX1	10.9222	-2.2851	1.49739	-1.52606	0.126994	1
TAX1BP3	46.1013	-0.810471	0.531177	-1.5258	0.127059	1
EPS15L1	86.942	-0.490375	0.32142	-1.52565	0.127097	1
LOC110257650	10.5811	-1.79932	1.17973	-1.5252	0.127209	1
FAM131A	77.2807	0.723023	0.474152	1.52488	0.12729	1
ITGB2	2666.06	-0.265855	0.174388	-1.5245	0.127384	1
HSD3B7	5.75786	-1.67031	1.09598	-1.52403	0.127501	1
FZD3	7.76442	-1.52034	0.997677	-1.52388	0.12754	1
LOC110255914	11.4296	-1.35494	0.889151	-1.52386	0.127544	1
LOC110256227	76.2413	-0.494504	0.324569	-1.52357	0.127615	1
SWT1	78.3401	0.620731	0.407568	1.52301	0.127756	1
LOC110257531	41.5451	-1.0375	0.68127	-1.52289	0.127786	1
TMEM115	47.3029	-0.626729	0.411732	-1.52218	0.127965	1
BDH2	118.173	-0.48304	0.317353	-1.52209	0.127987	1
LOC100511862	469.445	-0.291422	0.191494	-1.52183	0.128051	1
LOC102158411	12.6622	-1.29792	0.852919	-1.52173	0.128076	1
ZC4H2	77.936	0.560516	0.368405	1.52147	0.128143	1
TMEM117	17.1654	2.98223	1.96064	1.52105	0.128248	1
AMD1	519.222	-0.286365	0.188276	-1.52098	0.128264	1
SLC39A13	24.9047	-1.03166	0.678291	-1.52097	0.128269	1
ZC3H12D	17.9729	-1.56626	1.03045	-1.51998	0.128516	1
LOC106510559	7.91144	2.20985	1.45488	1.51892	0.128781	1
LOC110257073	23.2388	-0.955971	0.629505	-1.51861	0.128862	1
GPD1L	92.6963	-0.510765	0.336465	-1.51803	0.129006	1
REXO5	123.474	-0.516619	0.34036	-1.51786	0.129049	1
ITPKB	68.5087	-0.392767	0.258864	-1.51727	0.129198	1
LOC100739425	146.659	-0.377571	0.24907	-1.51593	0.129538	1
UVRAG	208.547	-0.339376	0.224024	-1.51491	0.129795	1
PSAPL1	5.53433	-2.19751	1.45059	-1.5149	0.129796	1
STX11	236.976	0.394521	0.260456	1.51473	0.129841	1
ZXDC	101.003	-0.482554	0.318598	-1.51462	0.12987	1
L3MBTL3	55.642	0.545273	0.360076	1.51433	0.129943	1
VBP1	223.95	-0.276826	0.182868	-1.5138	0.130075	1
LOC100156010	32.4331	-0.666972	0.440916	-1.5127	0.130357	1
HMG20A	136.791	-0.337311	0.223157	-1.51154	0.130651	1
DHFR	75.8352	0.537309	0.355508	1.51138	0.130691	1
SDR42E1	35.9001	-1.04984	0.694794	-1.51101	0.130786	1
ZNF529	30.6043	-0.659405	0.436416	-1.51095	0.1308	1
USP45	97.5581	0.392041	0.259509	1.5107	0.130865	1
NOTCH1	610.454	-0.334278	0.221309	-1.51046	0.130927	1
EFTUD2	151.919	-0.435967	0.288739	-1.5099	0.131069	1
LOC106508849	36.7186	0.966939	0.640462	1.50975	0.131107	1
FCHSD2	157.196	0.336286	0.222748	1.50972	0.131116	1
PNPLA2	83.4663	-0.53038	0.351395	-1.50936	0.131207	1
PPP4R1L	106.402	-0.429068	0.284375	-1.50881	0.131346	1
DNAAF1	7.21571	1.55187	1.02953	1.50736	0.131719	1
TMEM126A	51.3956	-0.688999	0.457203	-1.50699	0.131814	1
GALNT4	123.86	-0.329568	0.218712	-1.50686	0.131847	1
C3H16orf54	654.3	-0.284637	0.189006	-1.50596	0.132077	1
DTX2	49.2698	-0.566513	0.376475	-1.50478	0.13238	1
LOC110258350	241.962	-0.458177	0.304494	-1.50472	0.132397	1
MOBKL3	166.195	0.387444	0.257514	1.50455	0.132439	1
ARHGAP6	55.2952	0.566735	0.376684	1.50453	0.132444	1
SRSF9	11.3844	-1.08838	0.723471	-1.50439	0.132481	1
CAPN10	60.2945	-0.513612	0.341486	-1.50405	0.132569	1
SUCO	177.47	0.299496	0.199154	1.50384	0.132622	1
ACAP1	145.481	-0.496978	0.330625	-1.50315	0.132801	1
SMARCB1	48.8668	0.617049	0.410693	1.50246	0.132978	1
TRAF3	191.24	-0.399116	0.265708	-1.50208	0.133075	1
DHX8	97.5263	-0.405791	0.270295	-1.50129	0.13328	1
STAT5B	628.522	-0.219557	0.146291	-1.50082	0.133401	1
METTL6	23.4434	-0.801319	0.53427	-1.49984	0.133656	1
ADAR	271.677	0.336075	0.22409	1.49973	0.133684	1
THAP3	25.0548	-0.938031	0.625697	-1.49918	0.133828	1
NPEPPS	314.799	0.259323	0.173017	1.49883	0.133918	1
CHMP3	284.032	0.27884	0.186114	1.49823	0.134074	1
ARL16	201.147	-0.417557	0.278912	-1.49709	0.134369	1
MED31	94.183	0.508265	0.339535	1.49694	0.134408	1
EML3	51.8643	-0.540271	0.360941	-1.49684	0.134435	1
LOC100522818	18.2115	1.42105	0.949569	1.49652	0.134519	1
RRP9	19.0155	0.920651	0.615231	1.49643	0.134541	1
XPC	234.189	-0.356942	0.238579	-1.49612	0.134623	1
TMEM50B	245.622	-0.280469	0.187531	-1.49558	0.134762	1
TRMT10C	99.8744	0.460907	0.308227	1.49535	0.134823	1
DUS3L	11.411	-1.19074	0.796335	-1.49527	0.134843	1
FAM98B	467.04	0.364161	0.243559	1.49516	0.134872	1
TAGLN2	321.788	0.332929	0.22276	1.49456	0.135029	1
TBC1D13	113.135	-0.441515	0.295434	-1.49446	0.135055	1
ZSCAN29	56.7256	0.59654	0.399201	1.49434	0.135088	1
ARRDC1	135.128	-0.336403	0.225255	-1.49343	0.135325	1
LRIG2	86.4182	-0.502354	0.336387	-1.49338	0.135337	1
FGD4	479.961	0.354291	0.237261	1.49326	0.13537	1
LOC110259972	12.5586	1.63367	1.09413	1.49312	0.135405	1
HSD17B13	14.705	-1.1598	0.777062	-1.49255	0.135556	1
POLR3E	61.2934	0.569885	0.381908	1.49221	0.135645	1
POLR1A	52.7309	0.570416	0.382275	1.49216	0.135657	1
ARSK	8.14251	-1.7723	1.18776	-1.49213	0.135665	1
PTPN23	108.659	-0.466562	0.312696	-1.49206	0.135683	1
DNAJC13	197.695	-0.354671	0.237711	-1.49202	0.135693	1
LOC106509839	21.0663	-1.79556	1.20348	-1.49197	0.135706	1
LRRC14	50.264	-0.667517	0.447479	-1.49173	0.135771	1
CHP1	235.487	0.291514	0.195429	1.49166	0.135788	1
FBXO30	125.62	0.445218	0.298471	1.49166	0.135788	1
YBX3	50.0735	-0.805062	0.539884	-1.49118	0.135916	1
ETS2	12.9394	-2.03456	1.36532	-1.49017	0.13618	1
DDX19B	103.627	-0.437901	0.29389	-1.49002	0.13622	1
SNAPC4	29.4432	-0.655914	0.440354	-1.48952	0.136351	1
ZMYM4	122.34	-0.363483	0.244195	-1.4885	0.13662	1
RING1	259.387	-0.301734	0.202712	-1.48849	0.136623	1
NOL11	127.227	0.44326	0.297808	1.48841	0.136644	1
MRPS24	108.226	0.362476	0.243535	1.48839	0.136648	1
CLK3	90.6916	-0.43837	0.294552	-1.48826	0.136682	1
TTLL9	95.5012	0.467133	0.313959	1.48788	0.136782	1
LOC100520452	199.319	-0.342885	0.23048	-1.4877	0.136831	1
DONSON	1684.43	0.217073	0.145993	1.48688	0.137047	1
LOC110260755	87.2359	-0.577743	0.38916	-1.48459	0.137653	1
DENND1A	107.246	-0.457384	0.308128	-1.48439	0.137704	1
MBD3	76.7335	-0.431409	0.290759	-1.48373	0.13788	1
LOC100624785	64.4132	-0.598124	0.403239	-1.4833	0.137995	1
MFSD9	64.8055	-0.51789	0.349284	-1.48272	0.138149	1
ITGB1BP2	9.26264	1.06888	0.721067	1.48236	0.138244	1
ZNF518B	24.9035	0.670295	0.452343	1.48183	0.138386	1
PPP1R3E	49.9641	-0.673984	0.454929	-1.48151	0.13847	1
CXHXorf21	55.6057	0.664682	0.448694	1.48137	0.138508	1
RBM22	323.249	-0.308426	0.208235	-1.48114	0.138568	1
NEMF	896.892	-0.209802	0.1417	-1.48061	0.138711	1
LOC100158021	15.5283	-0.898884	0.607126	-1.48056	0.138725	1
SIGIRR	100.128	-0.361957	0.244499	-1.48041	0.138765	1
C3H7orf50	45.9114	-0.572996	0.387099	-1.48023	0.138811	1
ANAPC13	61.2887	-0.513287	0.346763	-1.48022	0.138814	1
CCNJ	23.9806	-0.891889	0.60301	-1.47906	0.139124	1
TMEM87A	614.278	-0.285879	0.19333	-1.47871	0.139217	1
U2AF1	731.501	-0.286734	0.194012	-1.47792	0.139429	1
LOC106506895	106.15	-0.793392	0.53715	-1.47704	0.139665	1
GOLGA2	208.525	-0.278797	0.188834	-1.47641	0.139833	1
LOC110261296	10.9233	-1.31856	0.893154	-1.47629	0.139866	1
MEN1	78.0703	-0.419448	0.28417	-1.47605	0.139931	1
PNISR	2711.67	-0.28825	0.195302	-1.47592	0.139965	1
TRIM36	11.9972	1.46525	0.992779	1.4759	0.13997	1
ALMS1	112.843	0.435897	0.295366	1.47578	0.140002	1
GMDS	59.6651	0.583121	0.395334	1.47501	0.14021	1
LRRC18	6.44887	-2.83401	1.92241	-1.4742	0.140428	1
DDX60	136.244	0.599707	0.40683	1.4741	0.140456	1
SCRIB	87.6949	-0.387087	0.262651	-1.47377	0.140543	1
YIPF4	369.625	0.208661	0.141643	1.47314	0.140713	1
FICD	52.3469	0.589072	0.400021	1.4726	0.140859	1
AKAP8L	489.136	-0.255299	0.173394	-1.47237	0.140922	1
KATNBL1	41.7832	0.611221	0.415205	1.47209	0.140995	1
MYO5B	6.76301	2.80729	1.90705	1.47206	0.141005	1
ZSCAN16	16.6191	0.961577	0.653253	1.47198	0.141026	1
MKRN1	118.454	-0.370122	0.251478	-1.47179	0.141078	1
ZW10	112.594	0.366116	0.248818	1.47142	0.141178	1
PNMA1	18.1074	1.18054	0.802344	1.47136	0.141195	1
AES	1200.19	-0.191345	0.130054	-1.47127	0.141217	1
USP39	130.062	0.374024	0.254252	1.47108	0.14127	1
VENTX	16.2655	-0.845205	0.574572	-1.47102	0.141287	1
NSMCE1	25.9732	0.71977	0.489501	1.47041	0.141449	1
ANAPC2	25.1381	-0.952415	0.648026	-1.46972	0.141638	1
PXMP4	123.556	-0.412058	0.280387	-1.4696	0.14167	1
LOC110260386	24.8166	-0.857368	0.583586	-1.46914	0.141795	1
SOD2	29.1999	0.734082	0.499683	1.46909	0.141807	1
C8H4orf32	357.303	0.4057	0.27624	1.46865	0.141928	1
VEGFB	50.0021	-0.436795	0.297413	-1.46865	0.141929	1
LOC100738479	84.0582	-0.802085	0.546161	-1.46859	0.141945	1
LYSMD2	41.5792	0.793018	0.540116	1.46824	0.14204	1
GIT1	80.9721	0.385755	0.262744	1.46818	0.142056	1
DYNC1H1	104.988	-0.436427	0.297442	-1.46727	0.142303	1
ITGA2	27.0021	-0.838455	0.571687	-1.46663	0.142476	1
AGFG2	177.411	-0.35812	0.24426	-1.46614	0.142609	1
CCDC69	181.649	-0.341054	0.232678	-1.46577	0.14271	1
ATXN2L	97.2135	0.703438	0.480405	1.46426	0.143123	1
MAP2K6	110.818	-0.427995	0.292401	-1.46373	0.143269	1
RNF103	208.321	0.250918	0.171536	1.46277	0.14353	1
GLMP	11.9221	1.15136	0.787176	1.46265	0.143564	1
GTF2H4	26.2468	0.759209	0.51914	1.46243	0.143622	1
ZNF180	16.1936	1.01087	0.691265	1.46235	0.143646	1
LOC106505545	313.492	0.38943	0.266322	1.46225	0.143672	1
SATB1	1170.34	0.259149	0.177261	1.46197	0.143751	1
TPX2	14.6511	1.12585	0.770141	1.46187	0.143775	1
KLHDC2	617.258	-0.270354	0.185004	-1.46134	0.143922	1
ING4	96.6468	-0.442189	0.302618	-1.46121	0.143958	1
TERF2	166.914	-0.334054	0.228638	-1.46106	0.143999	1
RNF166	77.8226	-0.473174	0.3239	-1.46086	0.144053	1
UAP1L1	7.03819	-2.11195	1.44678	-1.45976	0.144357	1
MFAP1	637.595	0.219213	0.150219	1.45928	0.144487	1
CDCA8	10.5632	1.80098	1.23422	1.4592	0.14451	1
PCMTD1	261.745	-0.36027	0.246988	-1.45865	0.144661	1
DEDD2	81.4774	0.451706	0.309841	1.45786	0.144878	1
ERCC1	67.4265	-0.444909	0.305217	-1.45768	0.144928	1
RTL5	27.9738	-0.7216	0.495042	-1.45765	0.144936	1
PSMD6	188.58	0.329224	0.225928	1.45721	0.14506	1
RFK	74.8915	0.55413	0.380362	1.45685	0.145158	1
RAPGEF2	94.9437	0.367085	0.252045	1.45643	0.145275	1
LOC100623012	38.8749	0.643241	0.441723	1.45621	0.145335	1
GZMA	2512.58	0.717885	0.49305	1.45601	0.14539	1
TALDO1	337.655	-0.263467	0.180969	-1.45587	0.145428	1
FKBP3	181.099	0.468023	0.321585	1.45536	0.145569	1
ZNF428	105.969	-0.461672	0.317375	-1.45466	0.145764	1
LOC100522117	12.2288	-0.945587	0.650169	-1.45437	0.145843	1
SNX13	121.874	0.438108	0.301315	1.45399	0.14595	1
WHAMM	269.491	0.278879	0.192013	1.4524	0.14639	1
MARCKS	120.997	0.425896	0.293372	1.45173	0.146577	1
COPB1	608.219	0.275998	0.190123	1.45168	0.14659	1
IL12RB1	89.2322	-0.593497	0.409006	-1.45107	0.14676	1
LYAR	49.9526	0.600938	0.41442	1.45007	0.147039	1
UGP2	276.412	0.367628	0.253534	1.45001	0.147055	1
AKT1	894.91	-0.239069	0.164893	-1.44984	0.147102	1
NIT2	94.7751	-0.605526	0.417758	-1.44947	0.147207	1
DOK2	180.239	0.466309	0.322022	1.44807	0.147599	1
CNMD	17.9353	-0.952439	0.657765	-1.44799	0.147619	1
TTBK2	171.545	-0.373034	0.257625	-1.44797	0.147624	1
AFG3L2	705.205	-0.261101	0.180341	-1.44782	0.147668	1
RAB21	287.628	0.312875	0.216109	1.44776	0.147683	1
ATAD5	147.397	0.401334	0.277335	1.44711	0.147866	1
LOC106506003	8.60931	-1.62781	1.12573	-1.446	0.148177	1
LOC100738642	89.5861	-0.52089	0.360234	-1.44598	0.148183	1
TNFAIP1	37.526	-0.620967	0.429676	-1.4452	0.148401	1
XPNPEP1	37.9538	-0.496111	0.343283	-1.4452	0.148403	1
ARL9	8.90897	-1.55222	1.07437	-1.44477	0.148521	1
USP54	10.0198	-2.05575	1.42293	-1.44473	0.148533	1
C1GALT1C1	66.2855	0.597225	0.413479	1.44439	0.148629	1
PM20D2	51.7218	0.647942	0.448608	1.44434	0.148644	1
LOC100738955	101.253	-0.399364	0.276624	-1.44371	0.148821	1
HSF1	103.402	-0.45732	0.316788	-1.44362	0.148847	1
LOC100517116	189.98	-0.367966	0.254894	-1.4436	0.148851	1
LOC102164650	115.582	-0.530377	0.367411	-1.44355	0.148865	1
BIRC3	528.498	0.268358	0.186131	1.44177	0.149368	1
SLC19A1	41.4142	-0.665988	0.462023	-1.44146	0.149455	1
HORMAD1	6.08486	-1.93131	1.33993	-1.44135	0.149485	1
UBE2D2	1023.56	-0.207068	0.143694	-1.44103	0.149575	1
ARFIP1	416.439	0.225815	0.156711	1.44096	0.149595	1
SRPK1	374.697	0.260615	0.180866	1.44093	0.149606	1
CENPP	78.091	0.502323	0.348621	1.44089	0.149617	1
LDHA	572.757	0.28359	0.196859	1.44057	0.149705	1
LOC106506765	17.8329	-1.35056	0.937864	-1.44004	0.149856	1
TRIP11	257.738	0.310831	0.215858	1.43998	0.149873	1
LOC110257288	8.3915	1.58088	1.09801	1.43977	0.149932	1
NF1	90.9368	0.629747	0.437465	1.43954	0.149998	1
FAM234B	30.0459	1.01948	0.708409	1.43911	0.150118	1
LOC106507512	966.78	0.30913	0.214908	1.43843	0.150313	1
ACTL6A	122.27	0.366384	0.254839	1.43771	0.150517	1
DCUN1D5	83.8863	-0.446681	0.310781	-1.43728	0.150637	1
PIK3C3	91.5251	-0.4822	0.33569	-1.43644	0.150876	1
NIPAL3	144.052	0.336454	0.234242	1.43635	0.150902	1
LPCAT4	16.7643	-0.943853	0.657159	-1.43626	0.150928	1
USF2	260.656	-0.241669	0.168358	-1.43545	0.15116	1
LOC110259451	9.3885	-1.45596	1.01451	-1.43514	0.151247	1
TTC37	70.7526	0.608476	0.424096	1.43476	0.151356	1
ELK1	69.136	-0.59338	0.413654	-1.43449	0.151434	1
SCAF4	298.633	0.276538	0.19283	1.4341	0.151544	1
PDHB	178.589	0.296453	0.206786	1.43362	0.15168	1
FUOM	47.6287	-0.703151	0.490548	-1.4334	0.151743	1
ZFYVE9	22.7544	-1.07025	0.746663	-1.43338	0.15175	1
ILKAP	111.464	-0.480965	0.335641	-1.43297	0.151865	1
LOC100737821	20.5386	-0.879736	0.613957	-1.4329	0.151888	1
LOC110259948	38.0287	-0.536994	0.37484	-1.43259	0.151974	1
LOC100522672	28.8925	1.01843	0.711111	1.43217	0.152095	1
THTPA	65.2906	0.455987	0.318497	1.43169	0.152234	1
GON7	56.7335	0.482196	0.336953	1.43105	0.152416	1
SLC4A1AP	111.484	0.369389	0.258128	1.43103	0.152422	1
TNFAIP8L2	23.515	-0.851341	0.595089	-1.43061	0.152542	1
NDUFAF3	44.7435	-0.495351	0.346275	-1.43051	0.15257	1
AARS	148.386	0.377805	0.264109	1.43049	0.152577	1
NFYC	234.394	-0.383847	0.268335	-1.43048	0.15258	1
CST7	112.143	0.348769	0.243814	1.43047	0.152583	1
SCYL1	103.773	-0.450616	0.315058	-1.43027	0.152641	1
LOC110256226	41.973	-0.842791	0.589339	-1.43006	0.1527	1
ZNF322	95.405	0.459069	0.321072	1.4298	0.152774	1
PNOC	7.6362	-1.44712	1.01217	-1.42972	0.152797	1
PTP4A3	134.398	-0.483663	0.338365	-1.42942	0.152885	1
LRRC45	104.671	-0.530251	0.371085	-1.42892	0.153027	1
GIMD1	37.5384	-0.974534	0.682023	-1.42889	0.153037	1
B4GALT4	27.1206	0.849557	0.594608	1.42877	0.153071	1
FAM53C	69.6895	-0.560016	0.392055	-1.42841	0.153174	1
CCDC82	254.374	0.312963	0.219249	1.42743	0.153456	1
MTMR10	99.9506	-0.46315	0.324503	-1.42726	0.153505	1
EOMES	840.52	0.859638	0.602457	1.42689	0.153612	1
AKTIP	22.6512	-0.914035	0.640741	-1.42653	0.153716	1
MMGT1	59.513	0.537022	0.376469	1.42647	0.153733	1
ANLN	53.8494	-1.07754	0.75584	-1.42562	0.153979	1
ARCN1	202.37	0.476175	0.334017	1.4256	0.153983	1
CABLES1	23.2134	-0.631501	0.442973	-1.4256	0.153984	1
REST	129.9	0.381128	0.267372	1.42546	0.154025	1
TXNRD3	20.4645	-0.807484	0.566517	-1.42535	0.154056	1
EPHA10	6.73272	2.07807	1.45832	1.42498	0.154163	1
MINPP1	21.8064	0.774182	0.543466	1.42453	0.154294	1
CHD8	262.413	-0.294066	0.206463	-1.4243	0.15436	1
LOC100525433	35.0639	-0.738686	0.518779	-1.42389	0.154478	1
GSG1	29.418	1.00735	0.708103	1.4226	0.154851	1
C3H16orf91	62.5578	-0.474668	0.333683	-1.42251	0.154878	1
SMARCA5	652.784	0.180367	0.126818	1.42225	0.154953	1
NRDC	214.363	0.29915	0.210348	1.42217	0.154978	1
CMC2	32.8051	0.750452	0.527767	1.42194	0.155044	1
FAM172A	684.174	-0.178188	0.125317	-1.4219	0.155057	1
LOC100737051	14.9082	-0.911953	0.641659	-1.42124	0.155246	1
UBE2J1	45.7393	0.506892	0.356677	1.42115	0.155273	1
FCHO2	85.8496	0.433478	0.305201	1.42031	0.155519	1
LOC100620521	42.9448	0.662104	0.466182	1.42027	0.15553	1
NRBF2	62.4597	0.468994	0.330217	1.42026	0.155532	1
ETV2	5.96315	1.52481	1.07384	1.41996	0.155619	1
TEX30	61.9878	-0.422452	0.297687	-1.41911	0.155866	1
GOSR1	91.4048	0.421746	0.297219	1.41897	0.155907	1
ERLEC1	282.108	-0.302896	0.213466	-1.41894	0.155916	1
LOC110261021	30.7999	-0.780435	0.550181	-1.41851	0.156043	1
STARD9	8.72284	-1.74718	1.23181	-1.41838	0.156079	1
AFF4	534.687	-0.235668	0.166369	-1.41654	0.156619	1
PGPEP1	125.52	0.361653	0.25531	1.41653	0.156621	1
BANF1	766.515	0.243651	0.172016	1.41644	0.156646	1
LOC100517149	54.9497	-0.583983	0.412376	-1.41614	0.156734	1
ANKFY1	193.869	-0.341603	0.241253	-1.41595	0.15679	1
ANO6	588.807	0.336949	0.238074	1.41531	0.156978	1
MAGT1	363.327	-0.313445	0.221566	-1.41468	0.157162	1
FAM161A	37.9982	-0.726003	0.513279	-1.41444	0.157233	1
SLAMF1	7.33418	-2.17922	1.54135	-1.41384	0.157409	1
LOC110255579	21.5279	1.3555	0.958782	1.41378	0.157428	1
REC8	13.3422	-1.08999	0.771087	-1.41357	0.157487	1
AKT3	246.598	-0.335774	0.237581	-1.4133	0.157567	1
LOC110256034	15.7649	0.853858	0.604221	1.41316	0.15761	1
NDUFB5	189.658	0.500352	0.354181	1.4127	0.157743	1
TMEM140	37.1989	0.634395	0.449125	1.41251	0.157799	1
RCHY1	603.016	-0.414114	0.293218	-1.4123	0.15786	1
C7H6orf62	1269.07	-0.197579	0.139968	-1.4116	0.158067	1
TRIM8	331.24	-0.332139	0.235423	-1.41082	0.158298	1
TDRKH	8.62062	-1.59931	1.13361	-1.41081	0.158301	1
TSPAN32	7.05913	-1.40072	0.992946	-1.41067	0.158342	1
LOC102159992	40.6755	-0.98687	0.699983	-1.40985	0.158584	1
LOC110261368	10.3431	1.3752	0.975606	1.40959	0.158661	1
TMEM185B	77.4257	0.501466	0.355806	1.40938	0.158722	1
P2RY8	111.868	-0.53433	0.379146	-1.4093	0.158747	1
LOC110260418	6.59938	1.43848	1.02087	1.40907	0.158815	1
TBCD	25.7118	-0.678106	0.481326	-1.40883	0.158885	1
SLC39A7	30.9103	-0.716931	0.508985	-1.40855	0.158968	1
REEP3	89.9151	-0.46435	0.329672	-1.40852	0.158977	1
PCNX4	199.782	-0.300628	0.213466	-1.40832	0.159038	1
FOXK2	176.517	0.428032	0.304014	1.40793	0.159151	1
LOC110256242	13.882	-1.05121	0.746671	-1.40787	0.15917	1
LOC106509622	48.4294	-0.679729	0.483034	-1.40721	0.159366	1
LOC110256293	21.9525	0.786919	0.559256	1.40708	0.159403	1
ASF1A	52.2179	0.615769	0.43787	1.40628	0.15964	1
C6H18orf8	100.047	0.466958	0.332072	1.40619	0.159667	1
CHD6	201.721	-0.292891	0.208417	-1.40531	0.159928	1
ADAM9	22.3951	0.858183	0.610763	1.4051	0.159992	1
ABHD13	94.7382	0.348081	0.247735	1.40505	0.160005	1
LOC110256702	117.016	0.296966	0.211365	1.40499	0.160023	1
TNRC6B	1478.31	-0.267972	0.190751	-1.40483	0.160073	1
ZDHHC2	84.902	-0.503107	0.358157	-1.40471	0.160108	1
ZBTB24	122.386	0.311608	0.221894	1.40431	0.160227	1
NIP7	44.7007	0.583566	0.415615	1.4041	0.160289	1
SEM1	489.33	0.275393	0.196149	1.404	0.16032	1
NFIX	28.5668	-1.09265	0.778488	-1.40356	0.160451	1
SMAP2	207.031	-0.211337	0.150663	-1.40272	0.1607	1
KTI12	64.517	0.483148	0.344548	1.40227	0.160835	1
VEPH1	1636.57	-0.238484	0.170093	-1.40208	0.160892	1
WDCP	44.4523	0.812066	0.579282	1.40185	0.16096	1
BTF3L4	167.095	0.271446	0.193642	1.40179	0.160977	1
LOC106508476	46.8269	-0.580714	0.414294	-1.4017	0.161006	1
DPM1	254.095	0.224099	0.159882	1.40165	0.161021	1
LOC102165122	7.39998	1.41428	1.00903	1.40162	0.161029	1
ABHD6	122.131	0.393392	0.280697	1.40148	0.161071	1
WDR41	110.261	0.390424	0.278612	1.40132	0.161119	1
RLF	241.834	0.340565	0.243059	1.40117	0.161164	1
PQLC1	129.791	0.293702	0.209696	1.40061	0.161331	1
ELMO2	526.999	-0.266287	0.190288	-1.39939	0.161697	1
POC5	34.8428	-0.673568	0.481392	-1.39921	0.16175	1
LOC100522678	233.849	0.327427	0.234239	1.39783	0.162164	1
LOC110261288	46.5014	-0.715769	0.512593	-1.39637	0.162603	1
GRSF1	208.094	0.286173	0.204955	1.39627	0.162633	1
DLEC1	13.017	0.881929	0.631863	1.39576	0.162787	1
ZBTB4	241.493	-0.332247	0.238041	-1.39576	0.162788	1
NUMB	81.6689	-0.353155	0.253028	-1.39572	0.162799	1
DGAT1	87.7105	-0.499995	0.358255	-1.39564	0.162822	1
TAF6	114.848	-0.415448	0.29774	-1.39534	0.162914	1
RAB4A	400.672	0.322083	0.23097	1.39448	0.163173	1
ACTG1	6915.84	0.188015	0.134878	1.39397	0.163327	1
LOC110259220	28.94	-0.87783	0.629738	-1.39396	0.163329	1
CD9	11.5238	-2.04093	1.46441	-1.39368	0.163413	1
KHK	13.5016	-1.22376	0.878092	-1.39366	0.163422	1
CUNH14orf80	51.7896	-0.790401	0.567337	-1.39318	0.163566	1
GCC1	156.147	-0.433784	0.311392	-1.39305	0.163605	1
DNMT3A	202.034	-0.37715	0.270843	-1.3925	0.16377	1
TOP1	1429.93	0.241213	0.173235	1.3924	0.163801	1
FBXO5	19.3331	0.845405	0.607197	1.39231	0.163829	1
MKKS	69.2777	0.532996	0.382971	1.39174	0.164001	1
TMUB2	178.581	-0.343074	0.246521	-1.39166	0.164024	1
LOC110262233	6.58439	-1.54856	1.11274	-1.39166	0.164025	1
FAM192A	137.143	-0.337113	0.242299	-1.39131	0.164131	1
SMYD3	30.722	0.593193	0.426357	1.3913	0.164133	1
IKZF1	1259.72	-0.165783	0.119159	-1.39128	0.164141	1
CCNG2	534.427	0.305364	0.219555	1.39083	0.164277	1
NUP210	484.531	0.226561	0.162933	1.39052	0.164372	1
ZNF81	319.703	-0.268956	0.193446	-1.39034	0.164427	1
ELP2	59.5547	-0.446566	0.321275	-1.38998	0.164535	1
CCRL2	43.8433	0.600652	0.432459	1.38892	0.164856	1
IMMP2L	109.76	-0.711896	0.513005	-1.3877	0.165229	1
MRPL49	359.263	-0.311042	0.224147	-1.38767	0.165237	1
RPL31	5867.62	-0.182354	0.131443	-1.38732	0.165344	1
CRYBG1	16.8076	-0.921654	0.664377	-1.38725	0.165367	1
LOC110255920	177.189	0.379197	0.273504	1.38644	0.165612	1
CEP95	80.8632	-0.441635	0.318661	-1.38591	0.165775	1
MED8	28.6531	-0.823412	0.594236	-1.38567	0.165849	1
AIFM2	24.7905	-0.614657	0.443857	-1.38481	0.16611	1
CNDP2	184.351	0.419309	0.303072	1.38353	0.166502	1
VSIR	159.961	-0.242568	0.17533	-1.38349	0.166513	1
RASA3	1276.5	-0.314038	0.227016	-1.38333	0.166565	1
LOC100624067	401.363	-0.269105	0.19456	-1.38315	0.16662	1
SPRTN	30.8624	-0.77211	0.558231	-1.38314	0.166622	1
DAPP1	84.2919	-0.565	0.408523	-1.38303	0.166655	1
RHOH	599.088	0.244316	0.176699	1.38266	0.166768	1
ACOT13	1252.21	-0.182262	0.131846	-1.38239	0.166853	1
SH3BP4	11.273	-1.06733	0.772502	-1.38165	0.16708	1
CAST	622.156	-0.218486	0.158167	-1.38137	0.167167	1
BTN2A2	25.9815	-0.949142	0.687349	-1.38087	0.167318	1
RXRB	58.0061	-0.500153	0.362209	-1.38084	0.167328	1
LOC100622358	26.2757	-0.895557	0.649024	-1.37985	0.167633	1
LOC110259920	11.924	-1.04679	0.758693	-1.37973	0.167671	1
SDCCAG8	339.419	-0.319725	0.231736	-1.37969	0.167681	1
LOC110261685	334.046	0.21765	0.157847	1.37887	0.167936	1
MYO9B	516.381	-0.18252	0.132431	-1.37822	0.168135	1
PTPN3	40.2632	1.89994	1.37857	1.3782	0.168142	1
ABCA5	33.2718	1.27371	0.92488	1.37716	0.168462	1
PPIL2	208.501	-0.365322	0.265368	-1.37666	0.168617	1
TBL3	12.9784	-0.962501	0.699295	-1.37639	0.168701	1
CHAF1A	68.7183	0.385274	0.279965	1.37615	0.168774	1
IRF2BP2	1243.63	-0.210988	0.153336	-1.37599	0.168826	1
LOC102166523	34.1828	-0.71004	0.516214	-1.37548	0.168984	1
IFNG	10.7544	1.40355	1.02054	1.3753	0.169039	1
GNRH2	6.46223	-1.68481	1.22564	-1.37464	0.169244	1
CLN5	150.934	-0.276907	0.201472	-1.37442	0.169312	1
RNMT	327.345	-0.307796	0.223981	-1.37421	0.169377	1
MSRB2	41.279	-0.734888	0.534908	-1.37386	0.169486	1
DVL2	91.5488	0.409583	0.298164	1.37368	0.16954	1
LOC110260684	23.3404	-0.848006	0.617418	-1.37347	0.169606	1
CCDC58	37.2324	0.586527	0.427223	1.37288	0.169788	1
KIF26B	9.163	2.16588	1.57801	1.37254	0.169895	1
NDST2	75.3921	-0.478889	0.348939	-1.37242	0.169934	1
CENPK	50.5666	0.523747	0.381671	1.37225	0.169986	1
TRMT1	7.81338	-1.19588	0.871481	-1.37223	0.16999	1
LOC100155195	1682.81	0.223357	0.162814	1.37186	0.170108	1
UQCR10	147.853	0.43223	0.315459	1.37016	0.170636	1
HEXIM2	78.6585	-0.581346	0.42429	-1.37016	0.170637	1
ARFGAP2	29.7934	-0.5272	0.384789	-1.3701	0.170656	1
SCUBE3	9.09775	1.70273	1.24285	1.37003	0.170678	1
PTRH2	30.1315	1.00863	0.736471	1.36955	0.170828	1
LOC106510135	123.007	-0.514712	0.375968	-1.36903	0.17099	1
HDAC1	398.81	-0.240149	0.17543	-1.36892	0.171025	1
SLC41A3	104.08	-0.410196	0.299702	-1.36868	0.1711	1
PPTC7	430.383	0.311325	0.227551	1.36816	0.171263	1
SKI	252.496	-0.260116	0.190138	-1.36804	0.171301	1
MTERF2	92.7629	-0.550167	0.402356	-1.36736	0.171511	1
TTC16	5.66295	-1.17729	0.86108	-1.36723	0.171554	1
CABYR	22.7102	-1.14197	0.835912	-1.36614	0.171895	1
LOC100523310	54.6204	-0.441249	0.323032	-1.36596	0.171951	1
LOC102164640	98.709	-0.642747	0.470548	-1.36595	0.171953	1
LOC110256172	39.9633	-0.865136	0.633416	-1.36583	0.171993	1
LOC100513170	31.881	-0.614198	0.449746	-1.36565	0.172048	1
GAR1	107.457	0.428699	0.314016	1.36521	0.172186	1
PAFAH1B1	622.385	0.185489	0.135882	1.36507	0.17223	1
EIF1B	197.961	0.435403	0.31898	1.36498	0.172258	1
GLB1L	61.5101	-0.524739	0.384494	-1.36475	0.172332	1
SAT1	349.915	0.29361	0.215196	1.36438	0.172447	1
RNFT1	81.3933	-0.472786	0.34656	-1.36422	0.172497	1
UMPS	99.0483	0.381158	0.279426	1.36408	0.172543	1
PEA15	67.8177	-0.411548	0.301734	-1.36394	0.172586	1
C7H6orf106	784.874	-0.18543	0.135972	-1.36374	0.172649	1
PPP1R12A	1239.65	-0.17692	0.129744	-1.36361	0.17269	1
LOC100628140	150.332	-0.366407	0.268786	-1.36319	0.172822	1
ITFG2	30.3254	-0.600193	0.440297	-1.36315	0.172834	1
ROM1	16.773	-1.13458	0.832382	-1.36306	0.172865	1
LOC110259674	60.5506	-0.692027	0.507733	-1.36297	0.172891	1
AP3S2	31.0946	-0.622	0.456401	-1.36283	0.172935	1
PCNX3	5.59054	1.50956	1.10778	1.36269	0.172979	1
ADGRG1	11514.8	-0.241499	0.177297	-1.36212	0.17316	1
IKZF4	31.0764	-0.598564	0.439441	-1.3621	0.173166	1
CCNL1	1668.08	-0.226129	0.166031	-1.36197	0.173208	1
CFAP20	80.0881	0.509662	0.37431	1.3616	0.173323	1
AP4E1	116.599	0.393108	0.288831	1.36103	0.173504	1
PARPBP	5.58941	1.98846	1.46122	1.36082	0.17357	1
TMEM30A	506.934	-0.235128	0.172845	-1.36033	0.173724	1
FNIP1	229.749	0.286855	0.210889	1.36022	0.17376	1
NOP2	63.8743	0.503347	0.370056	1.36019	0.17377	1
TIGAR	116.126	-0.420328	0.309138	-1.35968	0.173932	1
RAB11FIP2	281.102	-0.335583	0.246827	-1.35959	0.173961	1
LOC102157527	17.0677	0.862298	0.63435	1.35934	0.174038	1
C9H11orf57	148.455	-0.340211	0.250285	-1.35929	0.174054	1
FAM168A	135.424	-0.387332	0.285068	-1.35874	0.174231	1
SNX5	176.959	0.273691	0.201544	1.35797	0.174474	1
BRD7	421.539	-0.254911	0.18773	-1.35786	0.174508	1
CDIPT	114.672	0.422903	0.311634	1.35705	0.174766	1
PSEN1	239.429	-0.369015	0.272037	-1.35649	0.174943	1
MAP4K3	21.4274	-0.828248	0.610677	-1.35628	0.175011	1
LOC102161784	145.082	-0.552336	0.407299	-1.3561	0.175068	1
VWA5A	24.1473	-1.1628	0.8575	-1.35603	0.175088	1
MPG	64.6295	-0.569986	0.420457	-1.35564	0.175215	1
DPH7	21.17	-1.09977	0.811273	-1.3556	0.175225	1
PHLDB3	9.33945	-1.15966	0.855878	-1.35493	0.175439	1
SCML1	12.6035	-1.3591	1.00342	-1.35447	0.175588	1
TNRC6C	538.823	-0.261178	0.192838	-1.35439	0.175611	1
LOC110255822	143.302	0.728944	0.538376	1.35397	0.175746	1
NIFK	231.894	0.279674	0.2066	1.35369	0.175834	1
LOC110255653	1910.84	0.413456	0.305505	1.35335	0.175943	1
HSP90AB1	3682.12	0.312999	0.231356	1.35289	0.176091	1
VPS16	74.5652	-0.344239	0.254507	-1.35257	0.176193	1
ACAD11	24.4604	0.901367	0.666425	1.35254	0.176202	1
SPDYA	6.27503	-1.18618	0.877208	-1.35222	0.176305	1
LOC110257166	10.0238	-1.30208	0.962926	-1.35221	0.176307	1
SUPT16H	694.996	0.235643	0.174378	1.35134	0.176587	1
PHTF1	92.7808	-0.409184	0.302886	-1.35095	0.176712	1
IP6K2	71.4924	0.413995	0.306449	1.35094	0.176714	1
C7H6orf125	33.3683	-0.693696	0.513587	-1.35069	0.176795	1
LOC100516649	134.539	0.36444	0.269912	1.35022	0.176945	1
LOC102158443	29.6392	-0.638945	0.473236	-1.35016	0.176964	1
MRPL36	36.3003	-0.833548	0.617636	-1.34958	0.177151	1
DLD	121.727	0.329399	0.244153	1.34915	0.177288	1
PARP8	435.363	-0.302291	0.224107	-1.34887	0.17738	1
ESYT1	450.726	-0.221706	0.164375	-1.34878	0.177406	1
EIF5	830.326	-0.216507	0.160567	-1.34839	0.177532	1
UBC	1393.32	-0.346217	0.256771	-1.34835	0.177545	1
IFT81	6.71302	1.77579	1.31715	1.3482	0.177593	1
PACRGL	5.37772	1.92993	1.43204	1.34768	0.177761	1
STRIP1	202.299	-0.274391	0.203681	-1.34716	0.177928	1
TRUB1	8.68642	-1.34511	0.998849	-1.34666	0.17809	1
SH3TC1	32.8338	-0.925165	0.687065	-1.34655	0.178126	1
EFHD2	642.69	-0.265246	0.196996	-1.34646	0.178155	1
HMBOX1	167.238	-0.309731	0.230052	-1.34635	0.178189	1
SMARCD3	7.00915	-1.1443	0.849927	-1.34635	0.17819	1
MLF1	80.3305	0.508347	0.377615	1.34621	0.178236	1
ELL3	29.4777	-0.931214	0.692055	-1.34558	0.178439	1
DOCK11	388.693	-0.25152	0.186938	-1.34548	0.178471	1
FAM114A1	10.7568	-1.32856	0.987532	-1.34534	0.178516	1
CDKN2AIPNL	138.189	-0.386368	0.287235	-1.34513	0.178583	1
INTS12	74.3728	0.591015	0.439393	1.34507	0.178602	1
GGCX	975.758	0.2417	0.179732	1.34478	0.178696	1
ZER1	42.3206	-0.700024	0.520636	-1.34456	0.178768	1
KDM2A	603.459	0.242201	0.180159	1.34438	0.178827	1
VEZT	16.5496	1.10978	0.825822	1.34385	0.178998	1
C6H16orf74	72.3754	-0.672486	0.500442	-1.34379	0.179018	1
SMC2	154.32	0.500246	0.372269	1.34377	0.179021	1
GEMIN4	26.4906	-0.655564	0.487947	-1.34352	0.179105	1
LTA4H	61.8136	0.537861	0.400382	1.34337	0.179152	1
CCDC166	5.55979	1.405	1.04609	1.34309	0.179242	1
ZSCAN26	29.2694	0.701992	0.522925	1.34244	0.179455	1
CNN2	200.512	-0.292605	0.218049	-1.34192	0.179621	1
SMIM4	57.2613	-0.448117	0.33401	-1.34163	0.179717	1
LRMP	923.298	0.295893	0.220602	1.3413	0.179824	1
TMEM9	15.2744	2.97988	2.2233	1.34029	0.18015	1
RELB	46.4436	0.430771	0.321571	1.33958	0.180381	1
DNAL4	39.6187	-0.602135	0.449495	-1.33958	0.180382	1
LOC110255929	8.43067	-1.2674	0.946164	-1.33951	0.180404	1
ABR	803.634	-0.273122	0.203898	-1.3395	0.180407	1
LOC110257572	327.796	-0.469545	0.350831	-1.33838	0.180772	1
GPR55	591.751	-0.234185	0.175008	-1.33814	0.18085	1
LAMTOR3	108.621	0.265781	0.198644	1.33798	0.180904	1
CCNH	666.093	0.263036	0.196651	1.33758	0.181033	1
ZNFX1	581.779	0.307287	0.229761	1.33742	0.181086	1
TAF5L	197.369	0.259682	0.194271	1.3367	0.181321	1
CELF3	62.7524	0.394564	0.295327	1.33602	0.181542	1
SLC44A5	5.6713	-1.77556	1.33007	-1.33494	0.181897	1
MAP2	12.3856	-1.43893	1.07809	-1.3347	0.181975	1
PPM1K	324.754	0.268812	0.201404	1.33469	0.181977	1
LOC110255521	16.486	-1.04335	0.781771	-1.3346	0.182007	1
ARMC1	487.875	0.248532	0.186304	1.33402	0.182199	1
PHAX	218.753	0.307881	0.230801	1.33397	0.182213	1
rna-NC_000845.1:16550..16613	24.0284	-0.711222	0.533213	-1.33384	0.182256	1
SCML4	851.794	-0.261327	0.196036	-1.33305	0.182515	1
FYCO1	381.857	-0.281775	0.21146	-1.33252	0.182689	1
LOC110255331	47.2947	-0.626276	0.470133	-1.33213	0.182819	1
SUSD6	90.5133	1.06026	0.796178	1.33169	0.182963	1
EMSY	109.998	0.432773	0.325039	1.33145	0.183041	1
SPTBN1	208.551	-0.493629	0.370895	-1.33091	0.183217	1
CEP57	247.508	0.278923	0.209575	1.3309	0.183223	1
LOC110256136	24.2385	-0.61558	0.462625	-1.33062	0.183313	1
SEC14L1	266.663	0.290834	0.218591	1.3305	0.183355	1
ELK3	413.831	-0.231327	0.173905	-1.33019	0.183455	1
LOC102164200	11.8129	-0.948609	0.71326	-1.32996	0.183531	1
CTDSP1	189.606	-0.343826	0.258532	-1.32992	0.183546	1
ENO3	12.2182	1.34213	1.00939	1.32965	0.183633	1
AASDHPPT	142.166	0.360069	0.270883	1.32924	0.183768	1
CPEB2	197.194	-0.313702	0.23607	-1.32885	0.183897	1
LOC106507308	229.438	0.331846	0.249882	1.32801	0.184175	1
AKAP5	369.166	0.467497	0.352187	1.32741	0.184373	1
RRAGB	16.8183	-1.2569	0.947019	-1.32722	0.184437	1
LOC110255280	14.8263	1.07966	0.813676	1.3269	0.184542	1
HSPE1	491.013	0.442795	0.333781	1.3266	0.18464	1
KCTD18	32.6081	-0.499945	0.377157	-1.32556	0.184985	1
UQCRB	438.84	0.370814	0.279829	1.32515	0.185122	1
IMP3	301.315	0.25389	0.191717	1.3243	0.185405	1
ZFP36L2	924.311	-0.901462	0.680788	-1.32415	0.185455	1
LOC110259437	17.9203	-0.934762	0.706286	-1.32349	0.185673	1
HMGN4	325.771	0.320098	0.241885	1.32335	0.18572	1
GALM	10.1916	1.35578	1.02467	1.32313	0.185791	1
CASD1	89.2121	-0.428469	0.324001	-1.32243	0.186024	1
DPYD	196.424	-0.277857	0.210147	-1.3222	0.186101	1
NUP85	243.223	-0.241216	0.182462	-1.32201	0.186165	1
B4GALT3	106.946	0.346922	0.262429	1.32197	0.186179	1
NPLOC4	92.762	-0.36835	0.278736	-1.3215	0.186335	1
TCF4	65.1665	-0.942967	0.713756	-1.32113	0.186457	1
RAD23B	949.02	0.126923	0.0960779	1.32104	0.186489	1
KLF12	1510.84	-0.20377	0.154264	-1.32092	0.186528	1
DGCR6L	43.6771	-0.589096	0.446067	-1.32065	0.18662	1
SIMC1	14.9272	-0.810064	0.613461	-1.32048	0.186674	1
PYCR2	205.925	0.343737	0.260397	1.32005	0.186818	1
NUP35	170.587	0.404577	0.306549	1.31978	0.186909	1
AHSA2	203.317	0.265777	0.201481	1.31912	0.18713	1
DDX49	16.3091	0.908983	0.689093	1.3191	0.187135	1
EXOC3L2	128.608	-0.331636	0.251422	-1.31904	0.187155	1
HS3ST3B1	38.256	0.502871	0.381334	1.31871	0.187265	1
ZDHHC5	106.292	0.431717	0.327391	1.31866	0.187283	1
LOC102164204	7.05039	-1.56865	1.19024	-1.31793	0.187527	1
GRIPAP1	106.341	-0.401604	0.304775	-1.31771	0.187601	1
PEX19	147.271	-0.414299	0.314705	-1.31647	0.188017	1
LOC100516606	603.863	-0.232032	0.176269	-1.31635	0.188056	1
CAPRIN1	941.005	0.166406	0.126418	1.31632	0.188068	1
FRMD8	36.9848	-0.777446	0.590703	-1.31614	0.188128	1
[truncated: 27,887 more rows]
