# Supplementary material for: Comparative transcriptomics of porcine liver-resident CD8αdim, liver CD8αhigh and circulating blood CD8αhigh NK cells reveals an intermediate phenotype of liver CD8αhigh NK cells
Source: Front Immunol. 2023 Aug 18;14:1219078. doi: 10.3389/fimmu.2023.1219078 (PMC10471975; doi:10.3389/fimmu.2023.1219078)
Supplement: Supplementary file 4 [file Table_3.xlsx]

## Sheet: Sheet1
X	baseMean	log2FoldChange	lfcSE	stat	pvalue	padj
S100A4	998.275	-5.01739	0.237011	-21.1694	1.82747e-99	1.1694e-95
S100A6	860.866	-5.67628	0.2679	-21.1881	1.23056e-99	1.1694e-95
EMP1	1285.14	-4.59456	0.221815	-20.7135	2.61572e-95	1.11586e-91
KLRG1	767.632	-5.90948	0.288861	-20.4579	5.11334e-93	1.63601e-89
PTH1R	562.094	-6.90133	0.340679	-20.2576	3.04733e-91	7.79996e-88
DENND1B	436.128	-3.14337	0.186598	-16.8457	1.12897e-63	2.4081e-60
ZEB2	1064.73	-3.71266	0.239599	-15.4953	3.73086e-54	6.82108e-51
SVIL	391.876	-3.01624	0.201773	-14.9486	1.58958e-50	2.54293e-47
PTAFR	895.027	-7.0519	0.474639	-14.8574	6.22937e-50	8.85817e-47
SEMA4D	851.496	-4.17296	0.281007	-14.85	6.9541e-50	8.89986e-47
VCL	1245.85	-3.58369	0.244784	-14.6402	1.55633e-48	1.81072e-45
PTPN4	1363.66	-4.10829	0.285254	-14.4022	5.01144e-47	5.3447e-44
S1PR5	1077.43	-4.65698	0.32512	-14.3239	1.55146e-46	1.52736e-43
ARHGAP26	258.964	-4.1523	0.290178	-14.3095	1.90964e-46	1.74568e-43
TRIB2	365.306	-3.24203	0.233863	-13.863	1.06207e-43	9.06162e-41
PTGER4	1045.1	-2.07389	0.149882	-13.8369	1.52722e-43	1.22159e-40
RASA3	1276.5	-3.20362	0.232872	-13.757	4.62469e-43	3.48158e-40
CDC42EP3	631.243	-3.47975	0.25469	-13.6627	1.69574e-42	1.20567e-39
SPN	3317.02	-2.19106	0.161711	-13.5492	8.00739e-42	5.39361e-39
CX3CR1	1484.42	-7.99158	0.591636	-13.5076	1.41052e-41	9.02594e-39
LOC110255870	1229.62	-3.22618	0.240051	-13.4396	3.54481e-41	2.16031e-38
ZNF618	359.523	-3.78073	0.281715	-13.4204	4.58974e-41	2.66998e-38
CD8A	1059.11	-3.48863	0.261405	-13.3457	1.25494e-40	6.98294e-38
SRGAP3	143.73	-4.5739	0.345736	-13.2294	5.93266e-40	3.16359e-37
ADD3	1974.7	-2.54432	0.196058	-12.9774	1.64473e-38	8.41968e-36
ZNF683	1235.04	-6.0225	0.467088	-12.8937	4.88241e-38	2.40327e-35
AXIN2	141.45	-6.13205	0.478271	-12.8213	1.24621e-37	5.90705e-35
GPR55	591.751	-2.34303	0.183345	-12.7794	2.13789e-37	9.77168e-35
IQGAP2	1330.28	-3.57812	0.281407	-12.7151	4.87365e-37	2.15079e-34
ZNF831	220.722	-3.91928	0.308916	-12.6872	6.96221e-37	2.97008e-34
SNX10	1500.44	1.49258	0.119031	12.5394	4.54607e-36	1.87679e-33
C8H4orf32	357.303	-3.63378	0.293544	-12.379	3.396e-35	1.31703e-32
TRIOBP	259.369	-3.21603	0.259765	-12.3806	3.3303e-35	1.31703e-32
TBX21	2677.02	-2.59312	0.211933	-12.2356	2.00707e-34	7.55483e-32
KCNB1	209.339	-6.96946	0.588213	-11.8485	2.18994e-32	8.00767e-30
BBC3	370.844	-3.38821	0.290269	-11.6727	1.75857e-31	6.08274e-29
LOC106505716	134.556	-5.10392	0.43723	-11.6733	1.74479e-31	6.08274e-29
KIF26A	134.723	-5.01904	0.431309	-11.6368	2.67946e-31	9.02413e-29
RAP1B	3257.12	-1.42259	0.122552	-11.6081	3.74865e-31	1.23013e-28
TMEM109	394.661	-2.34915	0.202767	-11.5855	4.88038e-31	1.56148e-28
KLHL8	668.053	-2.51342	0.221691	-11.3375	8.55701e-30	2.67104e-27
MYO1F	226.269	-2.41704	0.214004	-11.2943	1.39946e-29	4.26437e-27
GLUL	298.103	-2.99137	0.265005	-11.288	1.5048e-29	4.47869e-27
GRK5	197.747	-2.27332	0.201442	-11.2852	1.55212e-29	4.51456e-27
THRA	380.347	-2.11124	0.188456	-11.2029	3.94725e-29	1.1226e-26
FAM109A	150.235	-5.61824	0.503518	-11.158	6.54762e-29	1.82166e-26
CUX2	141.936	-5.74719	0.520098	-11.0502	2.18698e-28	5.95509e-26
SLC1A4	127.988	-4.14698	0.376353	-11.0189	3.09953e-28	8.26413e-26
CD226	296.41	-3.17703	0.288512	-11.0118	3.35272e-28	8.75677e-26
NUMBL	131.43	-7.0753	0.645821	-10.9555	6.25281e-28	1.60047e-25
S100A1	348.952	-3.28838	0.300762	-10.9335	7.97207e-28	2.00052e-25
DOCK5	669.92	-5.64735	0.522541	-10.8075	3.17271e-27	7.80854e-25
SYNPO	211.189	-4.53855	0.421382	-10.7706	4.73781e-27	1.14405e-24
ARHGAP31	332.618	-2.53086	0.237439	-10.659	1.58292e-26	3.75152e-24
KIF7	604.538	-6.99954	0.669976	-10.4474	1.50525e-25	3.50259e-23
GNLY	3002.69	-5.9769	0.57239	-10.442	1.59415e-25	3.64319e-23
LRRC42	352.573	-2.36681	0.23012	-10.2851	8.22301e-25	1.84628e-22
EMP3	409.569	-2.67154	0.261816	-10.2039	1.90489e-24	4.20325e-22
CYBRD1	309.139	-3.09556	0.303651	-10.1945	2.09839e-24	4.55173e-22
STK38	959.231	-1.63335	0.16116	-10.135	3.86433e-24	8.24262e-22
MTCL1	84.9208	-6.10761	0.60805	-10.0446	9.70514e-24	2.03617e-21
RAP1GAP2	373.714	-2.88602	0.287916	-10.0239	1.1974e-23	2.47167e-21
SELPLG	604.482	-2.78395	0.281407	-9.89294	4.46703e-23	9.07445e-21
ARRB2	260.052	-2.23412	0.226709	-9.85456	6.55002e-23	1.3098e-20
RIT1	708.641	-1.42508	0.145203	-9.81439	9.76249e-23	1.92216e-20
TMEM30B	96.159	-4.06287	0.414361	-9.80514	1.06994e-22	2.07471e-20
CAPN2	493.968	-3.13101	0.320541	-9.76788	1.54649e-22	2.95403e-20
KLHDC2	617.258	-1.85758	0.190412	-9.75558	1.74607e-22	3.2862e-20
PLBD1	282.453	-3.4061	0.350709	-9.71202	2.67975e-22	4.97035e-20
PTPN1	1386.86	-1.22956	0.126889	-9.69005	3.32358e-22	6.07646e-20
LYST	1668.84	2.9588	0.306941	9.63963	5.4383e-22	9.80273e-20
ZBTB38	657.892	1.77821	0.18471	9.62702	6.14855e-22	1.09291e-19
PPP1R16B	719.601	-1.92819	0.204193	-9.44298	3.62337e-21	6.35232e-19
CEP83	715.442	2.76166	0.293996	9.39354	5.80183e-21	1.0034e-18
NR4A3	399.177	-5.75799	0.615152	-9.36028	7.95271e-21	1.35705e-18
SLC9A3R2	72.5984	-5.34065	0.571338	-9.34762	8.9644e-21	1.50956e-18
MGAT4A	635.807	-2.13284	0.228643	-9.32826	1.07621e-20	1.78874e-18
RGS19	605.32	-2.21968	0.238053	-9.32433	1.11691e-20	1.83258e-18
DTX4	160.579	-3.34259	0.359185	-9.30605	1.32681e-20	2.09055e-18
EXOC3L2	128.608	-7.95466	0.85477	-9.3062	1.32489e-20	2.09055e-18
LOC100738744	448.831	-3.02553	0.32515	-9.30504	1.33946e-20	2.09055e-18
LOC102165849	172.938	-2.86375	0.307643	-9.30868	1.29437e-20	2.09055e-18
FAM129A	1024.13	-2.41397	0.259525	-9.3015	1.38481e-20	2.13528e-18
PTPRR	206.196	-3.77661	0.406873	-9.28202	1.66292e-20	2.53358e-18
LY6D	705.011	-6.92244	0.747605	-9.25949	2.05414e-20	3.09281e-18
SYTL2	1093.68	-1.33209	0.144387	-9.22578	2.81494e-20	4.18902e-18
LRP12	55.6198	-4.80189	0.521136	-9.21426	3.13422e-20	4.61054e-18
BNIP3L	457.735	-1.61495	0.175538	-9.19998	3.58001e-20	5.20648e-18
SIAH1	286.743	-2.31847	0.252417	-9.18506	4.11295e-20	5.91433e-18
SYNE1	2786.1	-1.58946	0.173927	-9.13867	6.32271e-20	8.9909e-18
LOC106506477	84.3239	-4.16298	0.456617	-9.11701	7.72237e-20	1.08605e-17
PRKX	170.909	-3.26387	0.36054	-9.05274	1.39419e-19	1.93944e-17
RALGPS2	308.49	3.01112	0.33351	9.0286	1.73883e-19	2.39286e-17
LOC100510904	189.177	-8.91964	0.988507	-9.02335	1.82425e-19	2.4837e-17
ATXN7L1	211.431	-1.82811	0.202708	-9.01842	1.90817e-19	2.5565e-17
RFX2	60.8784	-4.65622	0.516333	-9.01788	1.91767e-19	2.5565e-17
IFFO2	84.4083	-2.74609	0.307036	-8.94386	3.75813e-19	4.95841e-17
PWWP2A	802.212	-1.768	0.199272	-8.87227	7.16687e-19	9.35935e-17
RTP4	340.752	2.1301	0.240143	8.87012	7.30678e-19	9.44567e-17
SNX8	187.47	-2.51818	0.28426	-8.85874	8.09267e-19	1.0357e-16
NRARP	206.001	-2.75079	0.3132	-8.78286	1.59364e-18	2.01935e-16
AHNAK	2170.84	-2.08871	0.238019	-8.77539	1.70314e-18	2.13694e-16
NOS2	328.034	-5.88098	0.670617	-8.76951	1.79447e-18	2.22968e-16
NR1D1	211.354	-2.19704	0.251097	-8.74977	2.13795e-18	2.63091e-16
ARL4C	780.514	-1.29841	0.148832	-8.72395	2.68671e-18	3.27472e-16
F2R	300.88	3.67322	0.424832	8.64629	5.32008e-18	6.41438e-16
SIGIRR	100.128	-2.43661	0.28184	-8.64538	5.36286e-18	6.41438e-16
MTHFR	177.185	-2.5745	0.297916	-8.6417	5.53845e-18	6.56306e-16
S100A10	1434.04	-1.46639	0.170174	-8.61698	6.8744e-18	8.07143e-16
LOC110256084	106.125	-5.60647	0.651583	-8.60438	7.6728e-18	8.92696e-16
TRIM8	331.24	-2.0808	0.245003	-8.49297	2.01419e-17	2.3223e-15
GALNT10	194.526	-2.07729	0.244657	-8.49064	2.05495e-17	2.33366e-15
PDGFD	198.859	3.26842	0.384958	8.49033	2.06051e-17	2.33366e-15
TMEM204	79.3103	-3.3312	0.392881	-8.4789	2.27331e-17	2.55209e-15
THEMIS2	113.463	-2.6459	0.316321	-8.3646	6.03199e-17	6.71281e-15
CD96	781.055	1.78814	0.21552	8.29687	1.06894e-16	1.17475e-14
MYO1E	65.4785	-7.15756	0.86274	-8.29631	1.07397e-16	1.17475e-14
RASSF2	327.242	1.68131	0.20324	8.27253	1.31142e-16	1.42234e-14
GIMAP4	989.89	1.27597	0.154291	8.2699	1.34074e-16	1.44192e-14
EHBP1	397.202	-1.64016	0.198977	-8.24299	1.67964e-16	1.79134e-14
VSIR	159.961	-1.57886	0.19192	-8.22665	1.92528e-16	2.03634e-14
ST8SIA1	283.136	-1.89704	0.231196	-8.20533	2.29963e-16	2.41235e-14
LOC110260288	98.6329	-7.21584	0.883062	-8.17139	3.04867e-16	3.17211e-14
IPCEF1	804.764	2.61516	0.320933	8.14864	3.68043e-16	3.79856e-14
DENND2D	170.774	3.57703	0.439086	8.14652	3.74541e-16	3.80427e-14
ZNF704	106.318	-3.72559	0.457293	-8.14704	3.72953e-16	3.80427e-14
SLA-6	1680.23	1.48315	0.182146	8.14264	3.86764e-16	3.89748e-14
ATP2B1	2051.45	-1.57423	0.193364	-8.14124	3.91248e-16	3.91187e-14
DUSP5	88.5167	2.49985	0.30824	8.11006	5.05961e-16	5.0196e-14
RET	60.7853	-7.61938	0.944875	-8.0639	7.38982e-16	7.275e-14
S1PR4	262.012	-2.13015	0.265068	-8.03626	9.26212e-16	9.04859e-14
ABHD15	514.779	-1.23539	0.15415	-8.01416	1.10891e-15	1.07514e-13
IRF2BPL	597.514	-2.08751	0.261077	-7.99576	1.28774e-15	1.23913e-13
N4BP3	56.3586	-5.4361	0.681083	-7.98156	1.44498e-15	1.38006e-13
S100B	268.346	-2.25395	0.28258	-7.9763	1.50788e-15	1.42947e-13
ZYX	399.501	-1.34801	0.169316	-7.96147	1.70012e-15	1.59986e-13
RARG	115.852	-3.16097	0.397878	-7.94456	1.94876e-15	1.82046e-13
DCBLD2	252.216	-3.22334	0.406132	-7.93669	2.07652e-15	1.92574e-13
JCHAIN	318.291	4.59316	0.580841	7.90778	2.62009e-15	2.41237e-13
TMEM2	307.385	-2.11518	0.26766	-7.90247	2.7342e-15	2.49945e-13
TNFSF9	235.651	3.19361	0.40472	7.8909	3.00009e-15	2.72306e-13
SRGAP2	301.023	-1.60843	0.204598	-7.86139	3.79889e-15	3.42381e-13
CDC14B	274.939	-4.69448	0.598516	-7.84353	4.38056e-15	3.92045e-13
SHB	39.0374	-7.58785	0.967804	-7.84027	4.49561e-15	3.99547e-13
GAS7	175.178	-3.23241	0.413824	-7.81107	5.67039e-15	5.0048e-13
FLNA	2424.9	-2.25767	0.289256	-7.80512	5.94471e-15	5.21098e-13
LOC110261204	130.346	-2.50476	0.321873	-7.78182	7.1487e-15	6.22375e-13
RAB22A	200.451	-1.70474	0.21919	-7.77744	7.40073e-15	6.39963e-13
ZNF318	406.941	1.78361	0.229481	7.77235	7.7046e-15	6.61768e-13
ABLIM3	50.6335	-7.81526	1.01055	-7.7337	1.04465e-14	8.91291e-13
TSPO	110.764	-1.96036	0.253728	-7.72624	1.10769e-14	9.38824e-13
EPSTI1	396.105	2.81886	0.365954	7.70277	1.33151e-14	1.1211e-12
SLA-DRA	1226.12	1.926	0.251319	7.66354	1.80872e-14	1.51294e-12
HNF4A	37.9329	-7.50819	0.979905	-7.66217	1.82819e-14	1.51929e-12
GNG2	1007.99	-1.22136	0.159589	-7.65316	1.961e-14	1.61915e-12
DFNA5	146.209	-3.3421	0.440111	-7.59375	3.10766e-14	2.53609e-12
SUSD1	208.828	-2.43435	0.320578	-7.59361	3.11116e-14	2.53609e-12
CAMK2G	411.54	-1.41646	0.186734	-7.58547	3.31287e-14	2.68342e-12
RASGRP3	19.5929	8.60776	1.13583	7.57839	3.49869e-14	2.81611e-12
OCA2	56.0892	-7.85098	1.03936	-7.55364	4.23265e-14	3.38559e-12
KLF3	254.046	-2.57956	0.342875	-7.52331	5.3405e-14	4.2452e-12
TMEM123	1033.38	2.01585	0.268119	7.51851	5.54045e-14	4.37696e-12
LOC110259403	31.0132	-7.73622	1.03373	-7.48377	7.22191e-14	5.67031e-12
PLCL2	426.625	-1.32346	0.177042	-7.47543	7.6949e-14	6.00484e-12
TMEM59	890.037	-0.962135	0.129334	-7.43917	1.01321e-13	7.85883e-12
BHLHE41	47.1672	5.75098	0.773151	7.43837	1.01937e-13	7.85895e-12
N4BP1	1188.57	-1.28898	0.173557	-7.42684	1.11226e-13	8.52381e-12
IL10RA	364.643	-1.39101	0.187365	-7.42406	1.13584e-13	8.65267e-12
KLHL4	77.9762	-3.09772	0.417591	-7.41807	1.18839e-13	8.99941e-12
MSN	1988.91	-1.12073	0.151626	-7.39141	1.45285e-13	1.09374e-11
RMND5A	504.333	-1.40752	0.190703	-7.3807	1.57456e-13	1.17843e-11
AKAP5	369.166	2.55133	0.347611	7.33961	2.14224e-13	1.59397e-11
TESK2	482.43	-1.59464	0.217598	-7.32836	2.3298e-13	1.71737e-11
WDFY4	49.4428	4.36003	0.594976	7.32807	2.33491e-13	1.71737e-11
ST3GAL6	136.943	-3.10424	0.425852	-7.28949	3.11133e-13	2.27536e-11
LOC102160841	64.2213	-4.37451	0.601428	-7.27353	3.50202e-13	2.54652e-11
SCIMP	30.8315	7.49931	1.03158	7.2697	3.60285e-13	2.60504e-11
ANXA2	219.643	-2.35077	0.324256	-7.24973	4.17616e-13	3.00261e-11
SSH1	1727.68	-1.31948	0.182081	-7.24664	4.27243e-13	3.05467e-11
C1H15orf48	226.479	2.55533	0.353156	7.23568	4.63202e-13	3.29337e-11
TTC7B	110.062	-3.99566	0.552504	-7.23192	4.76222e-13	3.36723e-11
LPCAT2	521.686	-2.01517	0.278818	-7.22755	4.91795e-13	3.45824e-11
MAP4K2	63.8594	-3.97106	0.54963	-7.22498	5.01191e-13	3.50505e-11
CDC25B	509.529	-1.862	0.258035	-7.21607	5.35096e-13	3.70171e-11
KCNQ1	35.5167	-7.59141	1.05195	-7.21649	5.33456e-13	3.70171e-11
LDLRAD3	96.8989	-3.15074	0.438522	-7.18491	6.72521e-13	4.62737e-11
PPP3CC	616.232	-1.48764	0.207211	-7.17935	7.00413e-13	4.79352e-11
PPCDC	95.6955	2.74998	0.38431	7.15562	8.32937e-13	5.67018e-11
EDN3	45.8689	-4.70314	0.659934	-7.12668	1.02817e-12	6.96218e-11
RAPH1	44.491	-5.20464	0.732633	-7.10402	1.21178e-12	8.11954e-11
SRI	854.156	1.12882	0.158886	7.10456	1.2071e-12	8.11954e-11
ITGA1	761.905	-1.77451	0.249985	-7.09847	1.26149e-12	8.4086e-11
CMC1	359.912	1.5049	0.2126	7.07855	1.45666e-12	9.65925e-11
XRN1	1363.04	-0.914514	0.129636	-7.05447	1.73261e-12	1.14299e-10
ABLIM1	1331.83	-1.15937	0.164567	-7.04496	1.85513e-12	1.21754e-10
ARHGAP32	36.7239	-4.66836	0.664532	-7.02503	2.14026e-12	1.3975e-10
SWAP70	57.2617	4.38461	0.625645	7.00814	2.41506e-12	1.56893e-10
BMF	102.008	2.86997	0.410234	6.99594	2.63486e-12	1.69452e-10
CST6	72.3033	4.38248	0.626421	6.99606	2.63259e-12	1.69452e-10
ABI2	47.5071	-4.7327	0.677395	-6.98661	2.81606e-12	1.802e-10
RBPMS	756.802	-1.57688	0.22573	-6.98568	2.83473e-12	1.80492e-10
P2RY1	86.4128	-4.1435	0.595519	-6.95781	3.45607e-12	2.18964e-10
CDC42BPA	55.4726	-4.74007	0.683911	-6.93083	4.18381e-12	2.63766e-10
DYRK2	409.274	-1.30419	0.188194	-6.93002	4.20767e-12	2.6397e-10
ARHGEF18	1726.78	-1.64736	0.237854	-6.92591	4.3317e-12	2.69112e-10
B4GALT1	262.458	1.37953	0.199172	6.92632	4.31918e-12	2.69112e-10
REEP5	1104.71	-1.33108	0.192343	-6.92032	4.50633e-12	2.78609e-10
RBM38	784.041	-2.02773	0.293525	-6.90819	4.9086e-12	3.0202e-10
GZMK	51.4575	4.36907	0.633282	6.89909	5.23355e-12	3.20474e-10
MAML3	35.0181	-7.06625	1.02494	-6.89431	5.41262e-12	3.2986e-10
DSE	237.929	1.96007	0.284635	6.88624	5.72856e-12	3.4746e-10
CD180	19.6432	7.98695	1.16214	6.87262	6.30317e-12	3.80509e-10
CHRNE	73.3291	-2.09399	0.305504	-6.85421	7.17057e-12	4.3084e-10
POU2AF1	28.7936	5.76813	0.842636	6.84534	7.62927e-12	4.56259e-10
MYOF	105.143	-2.56825	0.376337	-6.82433	8.83343e-12	5.25815e-10
LOC100521069	64.4752	1.97331	0.289686	6.81191	9.63137e-12	5.70659e-10
SMIM19	535.43	1.26171	0.185261	6.81046	9.72884e-12	5.73777e-10
CAMK4	881.119	1.38239	0.203133	6.80537	1.00792e-11	5.91715e-10
LOC100621559	128.713	1.61943	0.238382	6.79339	1.09526e-11	6.40052e-10
ARHGAP10	51.3999	2.65299	0.391045	6.78436	1.16599e-11	6.7829e-10
SMTN	20.8946	-7.07174	1.04282	-6.78137	1.19045e-11	6.89382e-10
PLXNC1	623.658	3.73576	0.551339	6.77579	1.23727e-11	7.10176e-10
SOCS7	389.882	-1.46555	0.216293	-6.77577	1.23745e-11	7.10176e-10
KLRF1	143.485	3.2876	0.485752	6.76806	1.30518e-11	7.45698e-10
ENAH	106.916	-2.19313	0.324164	-6.7655	1.32849e-11	7.55647e-10
CCR6	16.5518	8.26525	1.22278	6.75942	1.38549e-11	7.8458e-10
LOC110257241	46.7698	-5.58822	0.827847	-6.75031	1.47534e-11	8.31779e-10
CBLB	1235.82	1.24504	0.184642	6.743	1.5515e-11	8.70882e-10
UBAC2	1763.84	-1.1452	0.170311	-6.72414	1.76631e-11	9.87131e-10
ELOVL5	539.21	-1.18982	0.177039	-6.72064	1.80934e-11	1.00678e-09
COTL1	2232.8	3.47911	0.519005	6.70342	2.036e-11	1.128e-09
TSC22D3	1471.2	-3.20954	0.479136	-6.6986	2.10426e-11	1.16079e-09
PDCD4	420.92	1.04847	0.156644	6.69335	2.18114e-11	1.19804e-09
MINK1	76.7263	-2.07911	0.310988	-6.6855	2.30142e-11	1.2587e-09
S100A13	96.3145	-2.48871	0.373219	-6.66821	2.58936e-11	1.41015e-09
TBC1D9	30.6587	5.5649	0.834906	6.6653	2.64131e-11	1.43235e-09
BAIAP2L1	94.0972	-3.00735	0.451803	-6.65633	2.80759e-11	1.5161e-09
LOC100517116	189.98	-1.77786	0.267286	-6.65155	2.90027e-11	1.55956e-09
CD55	222.728	3.10339	0.467749	6.63474	3.25071e-11	1.74069e-09
ERO1B	76.1311	2.73982	0.414435	6.61098	3.81778e-11	2.02739e-09
LOC110261609	35.7443	-5.65819	0.855808	-6.61152	3.804e-11	2.02739e-09
NUP62CL	21.5689	-7.32524	1.10847	-6.60845	3.88362e-11	2.05383e-09
CHST15	27.4429	-7.13025	1.08141	-6.59345	4.29716e-11	2.26317e-09
GGTA1P	524.493	-1.82524	0.277077	-6.58748	4.47343e-11	2.34635e-09
FAM43A	551.135	-1.20356	0.182757	-6.58558	4.53124e-11	2.36697e-09
LOC100626276	754.121	-3.14404	0.477652	-6.58228	4.63288e-11	2.41023e-09
CD19	49.3652	5.15039	0.78394	6.56988	5.03561e-11	2.60914e-09
CD1D	937.493	1.06684	0.162526	6.56411	5.23451e-11	2.70126e-09
GTSF1	173.644	-4.59362	0.700263	-6.55986	5.38595e-11	2.76825e-09
ADCY7	1239.33	-1.46807	0.223857	-6.55807	5.4508e-11	2.79037e-09
ADRB2	137.719	-2.25552	0.344057	-6.55566	5.53949e-11	2.82448e-09
LOC100525572	34.1676	5.35831	0.817592	6.55377	5.61026e-11	2.84921e-09
LOC100517129	241.486	1.15354	0.176086	6.551	5.71544e-11	2.89116e-09
DSTN	52.7437	-3.80128	0.5816	-6.5359	6.32272e-11	3.18576e-09
GPR18	445.964	-1.42264	0.217799	-6.53187	6.49524e-11	3.25984e-09
PERP	15.6298	8.13236	1.24606	6.52644	6.73525e-11	3.3671e-09
GP91-PHOX	31.9842	3.22169	0.494233	6.51856	7.09839e-11	3.52418e-09
RAB4A	400.672	1.48823	0.228311	6.51843	7.10454e-11	3.52418e-09
DNAJB13	402.846	-1.32371	0.203237	-6.51312	7.36042e-11	3.63701e-09
VAMP5	239.297	-1.64393	0.252614	-6.50766	7.63281e-11	3.7571e-09
GREB1L	112.965	3.55496	0.546894	6.50027	8.0176e-11	3.93139e-09
BLNK	39.4697	4.43402	0.684464	6.47809	9.28909e-11	4.52022e-09
MARCH1	38.7337	4.88327	0.753785	6.47833	9.27422e-11	4.52022e-09
SLF1	513.536	-1.08066	0.166869	-6.47612	9.4111e-11	4.56225e-09
DENND3	642.167	-1.66321	0.257095	-6.46922	9.85125e-11	4.7576e-09
BAG3	84.487	-3.58765	0.555483	-6.45861	1.0567e-10	5.08407e-09
TBC1D16	203.142	-1.78057	0.27588	-6.45416	1.08824e-10	5.2162e-09
FAM71E1	55.8287	-2.6248	0.407653	-6.43882	1.20403e-10	5.7497e-09
RAB19	498.322	3.29947	0.516251	6.3912	1.64586e-10	7.83039e-09
CD74	128.021	1.91862	0.300445	6.38592	1.70371e-10	8.07559e-09
LMNB1	288.462	-1.52435	0.238831	-6.38256	1.74151e-10	8.2243e-09
FER	292.329	-1.29757	0.203644	-6.37176	1.8687e-10	8.79251e-09
LMO2	40.8279	5.06314	0.794834	6.37006	1.88954e-10	8.85799e-09
TMEM97	247.773	1.62121	0.254976	6.35831	2.03979e-10	9.52746e-09
CRYBG2	37.0817	-4.95733	0.781966	-6.33957	2.30404e-10	1.07226e-08
ADAM19	109.003	3.57239	0.564392	6.32962	2.45766e-10	1.13961e-08
LOC110258346	20.5508	6.09043	0.962357	6.32866	2.47301e-10	1.14258e-08
PKP3	13.599	-6.7303	1.06413	-6.32471	2.53706e-10	1.16796e-08
SDC1	33.0236	4.7173	0.746506	6.31917	2.62966e-10	1.20625e-08
LOC102165485	115.811	5.47108	0.866917	6.31096	2.77309e-10	1.2675e-08
RAPGEF1	306.383	-1.18283	0.187623	-6.30429	2.89519e-10	1.3186e-08
PALM3	14.3112	7.55407	1.20069	6.29146	3.14498e-10	1.42729e-08
LOC106509717	1236.98	-1.8834	0.300127	-6.27534	3.48868e-10	1.57767e-08
TNFSF14	86.6125	2.12777	0.339243	6.27211	3.56195e-10	1.60513e-08
PDE4B	77.3775	3.52136	0.561498	6.27136	3.57899e-10	1.60715e-08
ARRB1	38.2703	-4.51135	0.720785	-6.25894	3.87613e-10	1.7345e-08
AHCY	184.858	-1.58286	0.253235	-6.25057	4.08958e-10	1.82364e-08
LOC102162202	110.359	-2.93724	0.469999	-6.24945	4.11896e-10	1.83036e-08
GRAP2	27.3651	-5.36745	0.860132	-6.24027	4.36824e-10	1.93442e-08
STMN3	24.0142	-7.10999	1.14026	-6.23541	4.50608e-10	1.98858e-08
RAVER2	2572.29	1.37184	0.220376	6.22499	4.81581e-10	2.11796e-08
SERPINF1	344.646	2.16906	0.349005	6.21498	5.13328e-10	2.24985e-08
EVA1A	15.9816	-6.95253	1.11902	-6.21308	5.19549e-10	2.26935e-08
TGFBR1	136.454	1.99478	0.321898	6.19693	5.75746e-10	2.50626e-08
TIAM1	39.6888	-3.32294	0.53664	-6.19213	5.93582e-10	2.57514e-08
IFT20	278.457	1.29156	0.208938	6.18155	6.34746e-10	2.74442e-08
RAB30	13.4976	7.99874	1.29601	6.17181	6.75137e-10	2.90922e-08
NIPAL4	99.4269	3.65927	0.593101	6.16972	6.84095e-10	2.93794e-08
CFD	28.895	6.84849	1.11055	6.16677	6.96985e-10	2.98328e-08
LOC110258352	25.3158	5.97342	0.971843	6.14649	7.92158e-10	3.37935e-08
DYRK3	45.5837	4.59905	0.748413	6.14507	7.99285e-10	3.38717e-08
MAP4K3	21.4274	-6.71952	1.09347	-6.14512	7.99048e-10	3.38717e-08
CKAP2L	118.911	2.32474	0.378599	6.14038	8.23265e-10	3.47728e-08
HACD4	374.062	-3.06896	0.500467	-6.1322	8.66696e-10	3.63671e-08
LOC110258348	25.2104	5.96651	0.972934	6.13249	8.65116e-10	3.63671e-08
IKZF5	527.016	0.950233	0.154999	6.13056	8.75711e-10	3.66253e-08
DOK6	61.7906	-3.4355	0.560597	-6.12829	8.88311e-10	3.70313e-08
SLA-DOB	51.1541	4.39497	0.718505	6.11683	9.54549e-10	3.96634e-08
EDEM1	569.494	1.40891	0.230639	6.10872	1.00435e-09	4.15977e-08
TNFRSF13C	31.5404	5.30702	0.872096	6.08537	1.16225e-09	4.79821e-08
IRF8	384.076	1.74263	0.286684	6.07856	1.21265e-09	4.9902e-08
CNP	531.667	1.29801	0.213617	6.07636	1.22945e-09	5.04311e-08
IL16	754.65	1.45767	0.240702	6.05592	1.39613e-09	5.70854e-08
PELP1	141.685	-2.12627	0.351719	-6.04536	1.49076e-09	6.07602e-08
LLGL2	74.3187	-1.91879	0.317523	-6.04299	1.51283e-09	6.14642e-08
MCOLN2	426.062	0.940687	0.155747	6.03985	1.54256e-09	6.24736e-08
ZEB1	247.48	2.0944	0.347363	6.02944	1.64526e-09	6.6423e-08
AHDC1	146.924	-1.8728	0.311	-6.02187	1.72411e-09	6.93871e-08
CDCA7L	146.762	-1.6907	0.280866	-6.01959	1.74862e-09	7.01532e-08
LOC100519934	60.2715	3.65794	0.608412	6.01227	1.82941e-09	7.3165e-08
LOC106507529	118.578	3.36939	0.560911	6.007	1.8899e-09	7.53486e-08
NCR3	96.1225	-2.77924	0.463221	-5.99983	1.97528e-09	7.85083e-08
LOC100737977	100.129	-2.55126	0.425322	-5.99843	1.99238e-09	7.89426e-08
SRPK2	152.146	1.30107	0.217175	5.99089	2.08692e-09	8.24332e-08
RXRA	314.411	-1.35664	0.22703	-5.97559	2.29262e-09	9.028e-08
ITGA5	23.1397	-5.2758	0.883295	-5.97286	2.33127e-09	9.15201e-08
SPRY1	46.7602	4.22057	0.707752	5.96334	2.47129e-09	9.67205e-08
BANK1	116.193	4.69658	0.788392	5.95716	2.56654e-09	1.00142e-07
LONRF3	92.3378	-2.11373	0.355309	-5.94897	2.69834e-09	1.04965e-07
CXHXorf21	55.6057	2.50407	0.421304	5.94363	2.78776e-09	1.08114e-07
RTL5	27.9738	-6.02242	1.0144	-5.93695	2.90381e-09	1.12275e-07
GCAT	32.3892	-6.68643	1.12748	-5.93042	3.02155e-09	1.16475e-07
ERMP1	846.07	1.18484	0.199951	5.92565	3.11057e-09	1.19547e-07
CPM	117.028	-4.57015	0.771423	-5.9243	3.13623e-09	1.20172e-07
ZBTB4	241.493	-1.45723	0.246102	-5.92122	3.19555e-09	1.2208e-07
SEPT7	4471.53	0.637427	0.107829	5.91147	3.39072e-09	1.2915e-07
C14H10orf128	363.786	2.30795	0.390716	5.90696	3.4848e-09	1.31948e-07
SDC2	19.3939	-6.9742	1.18063	-5.90719	3.47988e-09	1.31948e-07
LITAF	1451.25	0.982941	0.166638	5.89866	3.66457e-09	1.38346e-07
CISD3	160.443	1.85889	0.315168	5.89809	3.67722e-09	1.38415e-07
RNF20	270.937	1.28934	0.218926	5.88939	3.87619e-09	1.45477e-07
FYCO1	381.857	-1.27357	0.216315	-5.88758	3.91883e-09	1.46647e-07
LOC102160336	510.049	1.10891	0.188457	5.88417	4.00052e-09	1.49267e-07
SPG21	406.478	1.1648	0.198232	5.87597	4.20377e-09	1.56395e-07
SORCS2	105.66	-5.32568	0.907599	-5.86788	4.41413e-09	1.63745e-07
E2F2	80.3556	2.95299	0.504163	5.85721	4.70706e-09	1.74107e-07
STAMBPL1	139.829	1.65315	0.282305	5.8559	4.74443e-09	1.74983e-07
LY86	21.6112	5.31748	0.909565	5.84617	5.03011e-09	1.84986e-07
PTPRB	50.9582	-3.29821	0.564304	-5.84474	5.0736e-09	1.86051e-07
DOK1	217.618	1.49157	0.255266	5.84319	5.12112e-09	1.87257e-07
SLC39A11	80.7749	-1.94076	0.332176	-5.84255	5.14065e-09	1.87436e-07
AFDN	13.9224	6.36455	1.09009	5.83853	5.26635e-09	1.91474e-07
TMEM163	153.133	1.8363	0.314771	5.83376	5.41933e-09	1.96478e-07
PTPRE	950.826	-1.28257	0.220621	-5.81346	6.11938e-09	2.21231e-07
FYN	1976.07	0.984172	0.169663	5.80073	6.60262e-09	2.38029e-07
PRKAR1B	120.879	-4.41814	0.763795	-5.78445	7.27481e-09	2.61525e-07
GPX1	1964.28	-1.39911	0.242288	-5.77458	7.7147e-09	2.76562e-07
CD1.1	71.8635	4.06246	0.704187	5.76901	7.97366e-09	2.85047e-07
JAK1	6914.88	1.33985	0.23261	5.76009	8.40707e-09	2.99704e-07
LOC110256702	117.016	-1.27776	0.22207	-5.75386	8.72263e-09	3.1009e-07
FAS	102.864	1.97528	0.343378	5.75249	8.794e-09	3.10899e-07
ITGB7	701.133	-1.8523	0.321995	-5.75257	8.78956e-09	3.10899e-07
SDK1	24.1927	-4.73162	0.824474	-5.73896	9.52611e-09	3.35855e-07
B3GLCT	70.7678	-1.9538	0.341054	-5.72871	1.01194e-08	3.55793e-07
SH3BGRL2	34.6122	-3.7275	0.651209	-5.72397	1.04061e-08	3.64869e-07
DHRS9	38.4617	4.99288	0.87299	5.71929	1.06969e-08	3.74041e-07
FUT8	78.6664	1.64689	0.288058	5.71723	1.08277e-08	3.77583e-07
MS4A1	323.674	5.1829	0.906688	5.7163	1.08872e-08	3.78624e-07
IFRD1	123.348	-1.83694	0.321516	-5.71336	1.10766e-08	3.8417e-07
TLN2	30.865	-4.66371	0.816461	-5.71211	1.11586e-08	3.85966e-07
M1AP	184.812	1.52629	0.267376	5.70841	1.14035e-08	3.93373e-07
CD2AP	175.648	-1.82157	0.31931	-5.7047	1.16545e-08	4.00954e-07
XCR1	9.36296	6.97073	1.22479	5.69135	1.26041e-08	4.32459e-07
LOC106509330	15.4655	-6.27387	1.10394	-5.68316	1.32228e-08	4.52475e-07
SRGN	916.915	1.38181	0.243262	5.68031	1.34448e-08	4.58843e-07
PSTPIP1	241.449	1.57481	0.277693	5.67105	1.41928e-08	4.81802e-07
TTYH3	140.785	1.35212	0.238419	5.67118	1.41816e-08	4.81802e-07
TRPV2	440.708	-0.702379	0.123952	-5.66653	1.45717e-08	4.93357e-07
DLG4	54.5213	-2.85211	0.503583	-5.66364	1.48197e-08	5.00428e-07
CYTH1	386	-2.2317	0.394185	-5.66156	1.50005e-08	5.04785e-07
LOC106507512	966.78	-1.22374	0.216161	-5.66125	1.50276e-08	5.04785e-07
CLIP4	85.5547	-2.44182	0.431849	-5.65433	1.56457e-08	5.23532e-07
PTGER3	457.093	1.40228	0.248013	5.65409	1.56675e-08	5.23532e-07
SEMA6D	2810.15	-1.12196	0.198609	-5.64911	1.61284e-08	5.37529e-07
KCNA3	325.306	1.3118	0.232747	5.63617	1.73874e-08	5.77983e-07
STAT2	342.497	1.29717	0.23065	5.62398	1.86607e-08	6.18703e-07
HERC5	45.5603	2.6736	0.475488	5.62285	1.87833e-08	6.2116e-07
ITGA4	3993.19	-0.817769	0.145703	-5.61257	1.99345e-08	6.57532e-07
PDE8A	120.141	-1.83997	0.328152	-5.60707	2.05783e-08	6.77021e-07
IFNAR2	370.451	1.35753	0.242271	5.60337	2.10222e-08	6.8985e-07
LOC102162853	13.5823	-6.33455	1.13392	-5.58643	2.31779e-08	7.58648e-07
LYL1	30.6467	3.64273	0.65251	5.58264	2.36895e-08	7.69488e-07
SNTB2	1250.56	-1.1287	0.202166	-5.58302	2.36375e-08	7.69488e-07
TBC1D5	576.689	-0.839517	0.150371	-5.58296	2.36461e-08	7.69488e-07
SPRN	15.0527	-6.40353	1.14741	-5.58087	2.39325e-08	7.75411e-07
PPP2R5A	1048.3	-0.737239	0.132356	-5.5701	2.54586e-08	8.22775e-07
CD44	1350.11	-0.657178	0.118022	-5.56828	2.57264e-08	8.29336e-07
FGD2	18.805	6.64078	1.19711	5.54734	2.90045e-08	9.32661e-07
LOC106507237	109.163	-1.77501	0.320187	-5.54365	2.96224e-08	9.50144e-07
IL1RL1	46.5983	3.87381	0.699217	5.54021	3.02105e-08	9.66584e-07
LIMS1	465.148	-1.00578	0.181759	-5.53357	3.13775e-08	1.00142e-06
LPAR6	457.48	1.87503	0.338966	5.53162	3.1728e-08	1.01009e-06
TSPAN9	18.7306	-5.83436	1.05553	-5.52742	3.24981e-08	1.03204e-06
ATOH8	24.8037	-4.58864	0.830857	-5.52278	3.33674e-08	1.05702e-06
NEMF	896.892	-0.79249	0.143619	-5.518	3.42872e-08	1.08348e-06
CDC42BPG	33.7906	-4.75098	0.861106	-5.51731	3.44231e-08	1.08509e-06
CAMK2N1	15.4911	7.48458	1.35766	5.51287	3.53023e-08	1.11007e-06
AGFG1	393.474	1.02452	0.185995	5.50833	3.62244e-08	1.13533e-06
BHLHE40	367.984	-1.52878	0.277554	-5.50805	3.62831e-08	1.13533e-06
B3GNT2	78.1604	2.45149	0.445142	5.50721	3.64569e-08	1.13799e-06
CD52	1586.47	-2.88213	0.523537	-5.50512	3.68921e-08	1.14877e-06
LOC110256829	196.013	-7.20887	1.31094	-5.49901	3.81935e-08	1.18641e-06
TOX2	184.287	3.59902	0.65464	5.49771	3.84757e-08	1.19228e-06
TMEM144	11.3495	7.77783	1.41539	5.49518	3.90316e-08	1.20658e-06
LRMP	923.298	-1.21909	0.221886	-5.49422	3.92436e-08	1.21022e-06
NCAPD3	228.624	-1.51705	0.276474	-5.48714	4.08492e-08	1.2567e-06
ZNF512B	12.6131	7.73101	1.40969	5.48418	4.15396e-08	1.27488e-06
TBKBP1	21.2705	-4.93115	0.902106	-5.46626	4.59629e-08	1.40726e-06
STRBP	622.851	-1.03349	0.189494	-5.45394	4.92669e-08	1.50481e-06
RHOQ	1308.28	-1.02535	0.188349	-5.44392	5.21206e-08	1.58819e-06
RSPO2	14.2255	-6.08449	1.11986	-5.43327	5.53301e-08	1.68198e-06
ZBTB32	15.7154	6.96193	1.28256	5.42815	5.69404e-08	1.72683e-06
MGAT5	158.659	1.77628	0.327439	5.42477	5.8029e-08	1.75569e-06
HERPUD2	932.946	-0.975527	0.179891	-5.42288	5.86474e-08	1.77021e-06
ATP8B4	327.873	-1.39683	0.257738	-5.41957	5.97424e-08	1.79621e-06
EOMES	840.52	3.2516	0.599989	5.41943	5.97894e-08	1.79621e-06
TLE4	341.146	-0.922009	0.170263	-5.41519	6.12233e-08	1.83498e-06
CARNMT1	252.796	-1.33595	0.247051	-5.40757	6.38865e-08	1.91032e-06
CD244	1052.98	0.802109	0.148445	5.4034	6.53906e-08	1.95074e-06
ZNFX1	581.779	1.23235	0.228313	5.39763	6.75279e-08	2.00982e-06
PLEKHA2	327.13	1.28102	0.237422	5.39556	6.83102e-08	2.02839e-06
LBH	585.737	-1.77451	0.329041	-5.39297	6.93033e-08	2.05311e-06
SOX8	28.5367	-3.97292	0.736792	-5.39219	6.9606e-08	2.05731e-06
LOC106508849	36.7186	3.15049	0.584503	5.39002	7.04485e-08	2.07742e-06
OSTF1	1235.8	1.32589	0.24617	5.38609	7.20056e-08	2.11845e-06
TSC22D1	105.891	-1.39494	0.259555	-5.37438	7.68473e-08	2.25572e-06
ARHGAP18	232.526	3.28558	0.612305	5.36591	8.05414e-08	2.35874e-06
PSMB9	466.415	0.959681	0.178892	5.36457	8.11402e-08	2.37085e-06
GZMH	683.7	-5.51514	1.02879	-5.36083	8.284e-08	2.415e-06
FCRLA	32.4159	8.60571	1.6059	5.3588	8.37784e-08	2.43149e-06
SLA-DOA	19.0307	4.70805	0.878568	5.35878	8.37856e-08	2.43149e-06
SORBS3	48.8055	-2.47131	0.461485	-5.35513	8.54961e-08	2.47552e-06
LOC100738859	221.054	-1.42537	0.2662	-5.35451	8.57867e-08	2.47833e-06
RB1	231.682	1.36487	0.255044	5.35151	8.7223e-08	2.51414e-06
GABBR2	10.0761	-6.15252	1.15032	-5.34853	8.86707e-08	2.55013e-06
DOCK9	105.459	1.67164	0.312712	5.34562	9.01105e-08	2.58573e-06
DAPP1	84.2919	2.15511	0.403251	5.34434	9.07485e-08	2.59821e-06
SLC25A13	17.4863	2.79901	0.524304	5.33854	9.36999e-08	2.67077e-06
SSR3	457.895	0.931257	0.174441	5.33854	9.37004e-08	2.67077e-06
GAB3	204.56	-1.12577	0.210966	-5.33626	9.48839e-08	2.6985e-06
TESC	961.405	-0.854193	0.160214	-5.33158	9.7364e-08	2.76289e-06
PLEKHA5	18.7911	-7.03252	1.32074	-5.32467	1.01136e-07	2.86359e-06
PPP3CA	2737.5	-0.764171	0.14355	-5.32338	1.01857e-07	2.87763e-06
CCR9	24.3835	4.06435	0.763687	5.32201	1.02625e-07	2.89295e-06
SATB1	1170.34	0.938905	0.176618	5.31602	1.0606e-07	2.98321e-06
VSIG10	118.69	-1.72317	0.324175	-5.31557	1.06323e-07	2.98403e-06
PVRIG	290.029	1.29371	0.243507	5.31284	1.07929e-07	3.02248e-06
CD80	151.489	-1.88609	0.355185	-5.31017	1.09526e-07	3.06051e-06
STMN1	846.777	-1.20688	0.227385	-5.30762	1.11063e-07	3.09671e-06
RNF144B	39.0475	-4.31933	0.813991	-5.30636	1.11837e-07	3.1115e-06
SPRED1	54.8601	-2.88782	0.544602	-5.30262	1.14152e-07	3.16901e-06
LY9	372.725	-1.03818	0.196329	-5.28794	1.23699e-07	3.42661e-06
LOC106506279	80.8411	-3.22538	0.610241	-5.28543	1.2541e-07	3.46651e-06
PTGDR	646.075	-1.32427	0.250694	-5.28239	1.27506e-07	3.51686e-06
GPRIN3	40.2548	-3.60683	0.683035	-5.2806	1.28764e-07	3.54391e-06
MAST4	38.5786	2.52396	0.478133	5.27877	1.30053e-07	3.57172e-06
METRNL	377.523	-1.32444	0.25121	-5.27225	1.34763e-07	3.69315e-06
MGST2	12.6377	-5.93824	1.12684	-5.26982	1.36555e-07	3.73425e-06
SLC20A1	444.448	1.37545	0.26107	5.26851	1.37538e-07	3.74512e-06
SSBP4	311.366	-1.1793	0.223837	-5.26857	1.37494e-07	3.74512e-06
ZFAND4	11.4165	6.05213	1.15189	5.25411	1.48742e-07	4.04161e-06
SIT1	138.627	2.7861	0.530794	5.24892	1.52996e-07	4.14838e-06
LOC106504761	21.3253	-3.89193	0.741822	-5.24645	1.5506e-07	4.19546e-06
GAREM1	22.4726	4.63213	0.88358	5.24246	1.58452e-07	4.27821e-06
ANXA6	75.0119	-1.94591	0.371387	-5.23957	1.60947e-07	4.33643e-06
FOXO3	806.462	-0.908532	0.173427	-5.23869	1.6172e-07	4.34809e-06
LOC110255947	106.187	-1.72919	0.330508	-5.23191	1.67768e-07	4.50125e-06
LOC110255822	143.302	2.75567	0.527618	5.22285	1.76192e-07	4.71739e-06
SLAMF6	229.441	1.69394	0.324371	5.22223	1.76784e-07	4.72334e-06
TLR1	38.3472	2.66299	0.510113	5.22039	1.78546e-07	4.76049e-06
NFKBIZ	81.03	3.04919	0.584312	5.21842	1.80454e-07	4.80135e-06
TGIF1	68.9129	-2.24542	0.430695	-5.21349	1.85324e-07	4.92069e-06
B4GALT5	299.994	-1.51971	0.291765	-5.20869	1.90178e-07	5.03912e-06
IFIH1	384.412	1.41094	0.270982	5.20674	1.92186e-07	5.08182e-06
PROX1	10.9222	7.15182	1.37385	5.20569	1.9328e-07	5.10021e-06
SLC36A4	91.9812	-1.35957	0.261671	-5.19573	2.03917e-07	5.36982e-06
PARP14	1172.08	1.37899	0.265452	5.19487	2.04859e-07	5.38355e-06
MPZL3	103.075	2.91645	0.561479	5.19423	2.0557e-07	5.39115e-06
CDR2L	64.6783	-1.71967	0.331567	-5.18648	2.14304e-07	5.60871e-06
HERC6	322.945	1.35942	0.262146	5.18574	2.15154e-07	5.61947e-06
LOC110259903	105.59	-1.60688	0.309932	-5.18461	2.16472e-07	5.64238e-06
ACOT11	130.137	-1.42501	0.274886	-5.18401	2.17162e-07	5.64885e-06
LOC100519808	12.1417	-5.77221	1.1152	-5.17595	2.26756e-07	5.88644e-06
RASGRP2	360.689	-1.96774	0.380348	-5.17352	2.29729e-07	5.95155e-06
ZBTB18	166.867	1.60841	0.310936	5.17281	2.30593e-07	5.96189e-06
CASC1	885.028	-1.06508	0.20595	-5.17156	2.32142e-07	5.98982e-06
SLC39A1	102.018	2.13241	0.412782	5.16595	2.39224e-07	6.16013e-06
RASSF1	193.858	-1.41671	0.274342	-5.16404	2.41679e-07	6.21086e-06
CLEC12A	22.8812	4.82678	0.934928	5.16273	2.43379e-07	6.24201e-06
UBXN2A	398.019	0.910433	0.176396	5.1613	2.45243e-07	6.27723e-06
TMEM164	201.385	-1.11328	0.215721	-5.16074	2.45973e-07	6.28336e-06
GCNT1	44.8383	3.2157	0.62329	5.15923	2.47963e-07	6.32157e-06
ACSL5	217.08	1.08615	0.210678	5.15552	2.52926e-07	6.43527e-06
EVL	29.0168	3.13995	0.609218	5.15406	2.54905e-07	6.46823e-06
LOC100522579	12.0898	-5.93407	1.15139	-5.15382	2.55232e-07	6.46823e-06
SPR	24.5626	-3.85264	0.74759	-5.15342	2.55783e-07	6.4694e-06
LOC106506809	128.774	-1.6572	0.321675	-5.1518	2.57993e-07	6.51241e-06
OSBPL8	2011.05	-0.909756	0.176611	-5.15118	2.58851e-07	6.5212e-06
TSPAN3	807.986	1.47111	0.285719	5.14881	2.62143e-07	6.59116e-06
ALDH3A2	195.347	1.88271	0.365785	5.14706	2.64607e-07	6.64008e-06
HEG1	147.216	1.59462	0.310076	5.14269	2.70834e-07	6.78305e-06
SP140	368.905	1.05845	0.205987	5.13845	2.77018e-07	6.92436e-06
CMPK2	162.67	1.68257	0.328453	5.12272	3.01154e-07	7.49839e-06
YWHAQ	1587.18	-1.13089	0.220753	-5.12289	3.00883e-07	7.49839e-06
AES	1200.19	-0.672773	0.131421	-5.11924	3.06775e-07	7.60874e-06
CEBPD	29.2699	-3.67096	0.717062	-5.11945	3.06433e-07	7.60874e-06
RHOF	398.74	-0.899907	0.175848	-5.11754	3.09551e-07	7.66274e-06
LOC110261485	24.8882	-3.04778	0.596804	-5.10684	3.27586e-07	8.09352e-06
PML	365.062	0.937876	0.183853	5.10124	3.3744e-07	8.32091e-06
DIAPH1	804.246	-0.873521	0.17139	-5.09668	3.45667e-07	8.50741e-06
LOC100511639	38.5998	2.86151	0.562068	5.09105	3.56092e-07	8.74715e-06
LHFPL2	215.301	-3.85394	0.75965	-5.07332	3.9094e-07	9.58476e-06
SLC38A2	1057.85	-0.62003	0.122291	-5.07014	3.97532e-07	9.72776e-06
TNFRSF17	18.4758	6.12967	1.20965	5.06731	4.03475e-07	9.85433e-06
LOC100521431	15.9624	4.33178	0.85508	5.06594	4.06399e-07	9.888e-06
LOC102160313	56.5553	2.31715	0.457389	5.06602	4.06212e-07	9.888e-06
GOLPH3L	528.071	0.84935	0.167784	5.06215	4.14549e-07	1.00672e-05
SPIB	36.9348	7.07161	1.40084	5.04812	4.46168e-07	1.08145e-05
ARL6IP5	702.022	0.673356	0.133427	5.04664	4.49636e-07	1.08574e-05
LOC106504286	110.612	-3.02523	0.59944	-5.04677	4.49348e-07	1.08574e-05
VAMP1	67.1233	1.71702	0.340304	5.04554	4.52243e-07	1.08998e-05
SNRK	1953.38	-0.795028	0.157645	-5.04316	4.57909e-07	1.10156e-05
NFATC2	462.545	-1.47028	0.291689	-5.04057	4.64137e-07	1.11445e-05
CBFA2T3	9.34689	7.45739	1.48173	5.03288	4.83177e-07	1.15583e-05
SLA-DQA1	711.313	1.66076	0.329969	5.03308	4.82674e-07	1.15583e-05
SIPA1	202.602	1.13045	0.224777	5.02919	4.92546e-07	1.17604e-05
LOC100523789	3013.44	1.03818	0.206517	5.02708	4.98e-07	1.18685e-05
TNFAIP8	862.081	0.766172	0.152439	5.0261	5.00558e-07	1.19073e-05
MCL1	1472.77	0.796548	0.158494	5.02573	5.01515e-07	1.1908e-05
TBXA2R	21.0505	-3.74345	0.744987	-5.02485	5.03831e-07	1.19408e-05
TCF4	65.1665	3.53806	0.705109	5.01775	5.22791e-07	1.23672e-05
LCP2	1536.87	0.629302	0.125454	5.01619	5.27059e-07	1.24452e-05
SHISA5	439.677	0.982545	0.196141	5.00938	5.46067e-07	1.28703e-05
BCL7A	48.6934	-2.37048	0.473433	-5.00701	5.52826e-07	1.30056e-05
MALRD1	19.525	-6.82976	1.3648	-5.00421	5.60917e-07	1.31718e-05
MAOB	27.8718	3.01821	0.60332	5.00266	5.65447e-07	1.32538e-05
DYNLT1	121.889	-1.34754	0.269907	-4.99262	5.95643e-07	1.39361e-05
SH3KBP1	405.781	0.874762	0.175304	4.98997	6.03883e-07	1.41031e-05
CD84	701.557	1.07919	0.21647	4.98541	6.18308e-07	1.44137e-05
INAFM2	35.092	-2.62218	0.52636	-4.98172	6.30222e-07	1.46647e-05
CYTH3	393.919	-1.08335	0.217728	-4.97571	6.50081e-07	1.50857e-05
DGKD	458.462	-1.16587	0.234321	-4.97554	6.50672e-07	1.50857e-05
IFI6	296.657	3.11302	0.626863	4.96604	6.83348e-07	1.58146e-05
PIEZO1	30.0865	-2.43303	0.490156	-4.96379	6.91315e-07	1.59701e-05
IDH2	475.716	1.58166	0.318684	4.96309	6.93793e-07	1.59985e-05
ARAP2	854.466	-1.16941	0.235889	-4.95749	7.14102e-07	1.64077e-05
RASA1	577.102	1.01022	0.203764	4.95781	7.12924e-07	1.64077e-05
N4BP2L1	63.7087	2.42196	0.489854	4.94425	7.64369e-07	1.75312e-05
TNFSF4	88.383	1.97335	0.399372	4.94113	7.76699e-07	1.77821e-05
ARID3A	346.074	0.82887	0.167784	4.94011	7.8079e-07	1.78438e-05
IGSF10	19.017	2.31802	0.469394	4.93834	7.87918e-07	1.79746e-05
SLC4A7	288.484	0.925779	0.187769	4.93041	8.20561e-07	1.8686e-05
FAM71B	22.1675	-2.79783	0.567535	-4.92979	8.23163e-07	1.8712e-05
GRASP	41.0236	-2.52078	0.511387	-4.9293	8.25252e-07	1.87262e-05
PELO	257.054	-1.24978	0.253599	-4.92816	8.30069e-07	1.88022e-05
ISYNA1	8.05437	-5.74716	1.1678	-4.92135	8.59489e-07	1.94342e-05
NDFIP2	474.214	1.06097	0.215754	4.91748	8.76658e-07	1.97874e-05
FHL2	16.2563	5.29596	1.07803	4.91264	8.9858e-07	2.02109e-05
OSBPL1A	130.346	1.34209	0.273185	4.91274	8.98133e-07	2.02109e-05
ABCC5	55.5467	2.08179	0.423991	4.90998	9.10853e-07	2.0344e-05
ADGRG1	11514.8	-0.87131	0.17743	-4.91071	9.07451e-07	2.0344e-05
INSIG1	115.155	-1.94218	0.395547	-4.91011	9.10267e-07	2.0344e-05
LOC110259968	13.2749	-5.58717	1.1379	-4.91006	9.10474e-07	2.0344e-05
CSGALNACT2	271.822	-0.97798	0.199366	-4.90545	9.32153e-07	2.07834e-05
ITGAM	1219.06	-0.978	0.199702	-4.8973	9.71613e-07	2.16256e-05
POFUT1	672.103	0.693558	0.141638	4.89671	9.74544e-07	2.16532e-05
SORL1	67.787	1.87719	0.38354	4.89439	9.86115e-07	2.18723e-05
SLA	336.479	1.42076	0.290467	4.89131	1.00169e-06	2.21793e-05
SEPT11	2262.95	0.813018	0.166233	4.89083	1.00412e-06	2.21946e-05
PLCG1	25.0519	-3.89179	0.797092	-4.88248	1.04758e-06	2.31154e-05
LSM4	342.821	1.16892	0.239907	4.87237	1.10265e-06	2.42886e-05
GTF3C1	99.6077	1.30324	0.267957	4.86362	1.15259e-06	2.5345e-05
SLC15A2	13.1727	7.24352	1.49028	4.86052	1.17076e-06	2.57004e-05
LOC100154053	433.542	3.26451	0.671855	4.85895	1.18011e-06	2.58614e-05
SFSWAP	161.173	-1.08064	0.222652	-4.85351	1.21297e-06	2.6536e-05
LOC110259677	7.42741	-5.90894	1.21768	-4.85262	1.21841e-06	2.66096e-05
ANXA9	58.8158	1.81168	0.373534	4.85011	1.2339e-06	2.68301e-05
LOC102165642	2382.76	2.61268	0.538701	4.84997	1.2348e-06	2.68301e-05
MAPRE2	1254.65	0.58124	0.119828	4.85062	1.23075e-06	2.68301e-05
TXNDC5	109.997	1.83477	0.378556	4.84676	1.25491e-06	2.72209e-05
HEXIM1	207.561	-1.55196	0.320385	-4.84404	1.27226e-06	2.75505e-05
FRMD6	20.39	-3.69794	0.763878	-4.84102	1.29178e-06	2.79259e-05
IFIT3	135.374	2.04122	0.421875	4.83844	1.30865e-06	2.82431e-05
RSAD2	177.81	1.95056	0.404724	4.81948	1.43935e-06	3.10114e-05
DCLRE1C	368.595	-0.894257	0.185666	-4.81648	1.46114e-06	3.14281e-05
CCDC69	181.649	-1.16034	0.24129	-4.80892	1.51751e-06	3.25858e-05
RGS14	395.521	0.999044	0.207917	4.80501	1.54743e-06	3.31724e-05
ZDHHC2	84.902	-1.82364	0.37981	-4.80145	1.57519e-06	3.37111e-05
TUBA1A	57.1377	-3.13596	0.654087	-4.79441	1.63157e-06	3.48595e-05
AGAP3	165.417	-1.4852	0.310197	-4.78792	1.68521e-06	3.59455e-05
SETDB1	323.975	-1.03475	0.216853	-4.77166	1.8271e-06	3.89073e-05
CLGN	8.97251	7.40766	1.55383	4.76737	1.86643e-06	3.96788e-05
C14H10orf76	150.464	1.42899	0.299867	4.76541	1.88468e-06	4.00003e-05
LOC100624950	116.68	1.1333	0.237894	4.76388	1.89904e-06	4.02384e-05
FCGRT	921.419	-0.952518	0.200054	-4.76131	1.92341e-06	4.06874e-05
UNC5B	105.418	4.30483	0.904328	4.76025	1.93353e-06	4.08339e-05
SPIRE1	48.9161	-2.4094	0.506593	-4.75607	1.97394e-06	4.1573e-05
STAP1	104.368	2.59204	0.545008	4.75596	1.97503e-06	4.1573e-05
ANKRD46	137.64	-1.16457	0.244975	-4.75382	1.99609e-06	4.19474e-05
RUNX2	359.629	1.13101	0.238137	4.74943	2.03992e-06	4.27981e-05
ZNRF3	206.747	1.47763	0.311202	4.74814	2.05294e-06	4.30008e-05
HMGN1	719.51	1.1091	0.233713	4.74558	2.07906e-06	4.34059e-05
INSR	73.694	-1.59985	0.337109	-4.74579	2.07698e-06	4.34059e-05
GZMM	106.086	-2.01414	0.425389	-4.73482	2.19254e-06	4.57006e-05
PICALM	1024.15	-0.80262	0.16956	-4.73355	2.20626e-06	4.59118e-05
SUN2	1951.15	-0.881641	0.186332	-4.73155	2.2281e-06	4.62911e-05
TJP2	62.5205	-2.11517	0.44805	-4.72083	2.34889e-06	4.87215e-05
KPNA3	128.759	-1.19217	0.252831	-4.71526	2.41397e-06	4.99902e-05
LOC110262197	12.5434	3.98069	0.844541	4.71344	2.43568e-06	5.03583e-05
AEN	35.2013	1.778	0.377262	4.71291	2.44201e-06	5.04077e-05
FCGR3A	2145.69	-1.17966	0.250514	-4.70897	2.48973e-06	5.131e-05
SCML4	851.794	-0.931172	0.197775	-4.70824	2.49868e-06	5.14118e-05
CYSTM1	59.9717	2.80322	0.595599	4.70656	2.51932e-06	5.17532e-05
LOC100516295	200.309	-1.16675	0.247997	-4.70468	2.54264e-06	5.21485e-05
CDADC1	185.161	1.17397	0.249553	4.70429	2.54749e-06	5.21645e-05
CERKL	69.4944	-1.87039	0.398281	-4.69615	2.65117e-06	5.42008e-05
IRAK2	452.987	-1.02512	0.218433	-4.69309	2.69113e-06	5.49299e-05
BIRC3	528.498	0.865411	0.184877	4.68101	2.85461e-06	5.8174e-05
ATXN7	927.092	-0.750137	0.160375	-4.67739	2.90555e-06	5.91181e-05
ANGPTL1	23.8891	3.11049	0.665263	4.67558	2.93123e-06	5.95459e-05
THY1	169.026	4.16571	0.891755	4.67136	2.9921e-06	6.0686e-05
EFHD2	642.69	-0.93071	0.199287	-4.6702	3.00904e-06	6.09332e-05
APMAP	625.416	0.722584	0.154788	4.66822	3.03825e-06	6.14273e-05
GK5	155.679	-1.12595	0.241565	-4.66107	3.14572e-06	6.34999e-05
MSH6	369.833	-0.828428	0.177858	-4.65781	3.19597e-06	6.44127e-05
KIAA1958	16.0382	-4.20749	0.903958	-4.65452	3.2474e-06	6.53462e-05
CHD9	533.19	-0.849159	0.18253	-4.65217	3.28458e-06	6.59907e-05
CTSS	767.818	0.976279	0.209941	4.65026	3.31513e-06	6.65001e-05
MEF2C	62.2139	4.67791	1.00685	4.64609	3.38288e-06	6.7753e-05
DDX60	136.244	1.84784	0.399385	4.62672	3.71495e-06	7.41793e-05
GNAI2	1642.52	-0.62959	0.136078	-4.6267	3.71534e-06	7.41793e-05
OPTN	331.223	0.942024	0.203997	4.61783	3.87769e-06	7.73002e-05
ITGAD	13.6031	3.89528	0.843726	4.61676	3.89771e-06	7.75784e-05
P2RY14	232.986	-1.30628	0.283334	-4.61038	4.01939e-06	7.98761e-05
CHRNB1	391.157	-0.898401	0.194908	-4.60936	4.03916e-06	7.99884e-05
LOC106509839	21.0663	5.39884	1.17131	4.60922	4.04185e-06	7.99884e-05
SH2D1B	364.605	1.59074	0.345128	4.60912	4.0438e-06	7.99884e-05
TMEM106C	427.893	0.977378	0.212146	4.60711	4.0831e-06	8.0609e-05
TP73	18.7167	-4.0861	0.886958	-4.60687	4.08777e-06	8.0609e-05
C4H1orf226	365.668	1.52731	0.331576	4.6062	4.10093e-06	8.07442e-05
LOC106508147	10.7187	5.20093	1.12936	4.60521	4.12042e-06	8.10032e-05
SEC14L1	266.663	0.994807	0.216033	4.60488	4.12695e-06	8.10073e-05
INF2	15.7393	-4.69085	1.01906	-4.60312	4.16217e-06	8.15735e-05
DPF3	341.985	1.14897	0.249837	4.59887	4.24792e-06	8.31266e-05
NABP1	102.039	1.26168	0.274398	4.59798	4.26598e-06	8.33527e-05
LOC106504737	10.0834	-5.8938	1.28232	-4.5962	4.3026e-06	8.39401e-05
CERS2	263.229	-1.07013	0.233072	-4.5914	4.40289e-06	8.57659e-05
KIAA1551	1192.96	-0.852014	0.18565	-4.58936	4.44605e-06	8.64751e-05
SEMA7A	160.651	3.14189	0.684726	4.58854	4.4636e-06	8.66845e-05
LOC110257627	120.987	-1.86006	0.405447	-4.58768	4.48203e-06	8.69106e-05
LOC110256576	9.60877	-5.46006	1.19093	-4.58471	4.54621e-06	8.80217e-05
PLAGL2	165.903	1.24715	0.272257	4.58077	4.63277e-06	8.95622e-05
CD7	12.5999	-5.58978	1.22052	-4.57982	4.65372e-06	8.96962e-05
LOC100152824	5.43217	6.7674	1.47764	4.57987	4.65265e-06	8.96962e-05
LRP11	25.3607	-3.27027	0.714445	-4.57736	4.70873e-06	9.062e-05
AGTPBP1	84.9974	1.54579	0.338335	4.56881	4.90511e-06	9.42577e-05
MAML2	95.8749	1.34663	0.295226	4.56136	5.08229e-06	9.7516e-05
MATK	63.4031	-1.65371	0.363319	-4.55168	5.32191e-06	0.000101919
TACC1	604.841	-0.674082	0.148103	-4.55145	5.3277e-06	0.000101919
REV1	287.448	0.930551	0.20449	4.55059	5.34951e-06	0.000102184
HDAC7	803.221	1.02384	0.225212	4.54609	5.46508e-06	0.000104236
LOC100521938	48.1305	-2.2605	0.497405	-4.54458	5.50442e-06	0.00010483
FOSL2	513.573	-1.09671	0.242109	-4.5298	5.90391e-06	0.000112104
TDRP	16.8951	-6.32224	1.39565	-4.52996	5.89955e-06	0.000112104
CRACR2A	66.2594	-1.20211	0.265483	-4.52801	5.95412e-06	0.00011289
RASGEF1A	89.3562	2.60012	0.575248	4.52	6.1839e-06	0.0001169
SLC16A10	12.8788	5.2562	1.16287	4.52004	6.18285e-06	0.0001169
P2RY11	24.837	3.6243	0.801893	4.51968	6.1934e-06	0.000116907
ZC2HC1A	31.3031	2.85748	0.632735	4.51608	6.2995e-06	0.000118735
ATP5L	1488.48	0.72176	0.159897	4.5139	6.36477e-06	0.000119789
LARGE2	14.2203	5.1346	1.13793	4.51223	6.41501e-06	0.000120557
NINL	78.1518	-1.40255	0.311008	-4.50968	6.49246e-06	0.000121833
SERPINB9	25.9145	-2.8558	0.63376	-4.50612	6.60229e-06	0.000123713
PHC1	43.831	-2.3061	0.512085	-4.50335	6.68897e-06	0.000125154
CCDC186	740.196	-0.691274	0.153788	-4.49497	6.958e-06	0.000129998
MAPKAP1	143.355	-1.13913	0.253857	-4.48728	7.21372e-06	0.000134579
LOC106504299	62.8912	-1.88456	0.420085	-4.48615	7.2523e-06	0.000135102
EHD4	79.8507	1.87477	0.418429	4.48049	7.44724e-06	0.000138532
GIT2	559.452	0.739909	0.165504	4.47063	7.79889e-06	0.000144862
DNAH11	91.7261	-1.61383	0.361281	-4.46697	7.93336e-06	0.000147146
ITPR2	470.359	0.804641	0.180196	4.46537	7.99298e-06	0.000148038
IFIT1	167.571	1.62829	0.365037	4.46062	8.17243e-06	0.000151143
MFSD6	74.7767	2.37023	0.531562	4.45899	8.23455e-06	0.000152072
TUBB6	169.076	-3.41941	0.767287	-4.45649	8.33128e-06	0.000153636
PIK3R4	350.496	-1.06077	0.238236	-4.45261	8.48333e-06	0.000156215
ITPR3	44.2084	-2.71048	0.60886	-4.45172	8.51834e-06	0.000156635
CSF2RB	12.6343	4.6514	1.04561	4.44852	8.64653e-06	0.000158764
LOC110258349	7.49451	7.02259	1.58437	4.43243	9.31786e-06	0.000170845
PHF6	527.258	0.698495	0.157636	4.43105	9.37756e-06	0.000171694
FBXO32	103.799	-2.08	0.469495	-4.43029	9.41056e-06	0.000172052
SLA-DMA	215.332	1.29292	0.292192	4.42491	9.64837e-06	0.000176148
LOC110256016	33.8706	-3.52002	0.796645	-4.41855	9.93632e-06	0.000181147
CTSH	23.1086	3.04087	0.688638	4.41578	1.00646e-05	0.000183224
TFEB	39.3826	1.58303	0.358857	4.4113	1.0275e-05	0.000186788
CNN2	200.512	0.957105	0.21703	4.41001	1.03364e-05	0.000187638
APP	6.43401	7.00507	1.59007	4.40551	1.05537e-05	0.000191042
CPEB4	439.35	-0.963084	0.218596	-4.40577	1.05409e-05	0.000191042
SLCO5A1	147.79	-1.1057	0.251159	-4.40237	1.07076e-05	0.000193554
C9H1orf105	8.31527	7.17246	1.62999	4.4003	1.081e-05	0.000195129
MVB12B	110.093	1.67784	0.381431	4.39879	1.08854e-05	0.000196204
MX1	250.554	3.05502	0.694561	4.3985	1.09002e-05	0.000196204
KLF12	1510.84	-0.682548	0.155202	-4.3978	1.09356e-05	0.000196564
LOC100520680	10.948	6.31112	1.43641	4.39368	1.1145e-05	0.000199767
TBC1D10C	251.78	-0.849983	0.193444	-4.39395	1.11308e-05	0.000199767
SNX31	6.28386	-5.65007	1.28803	-4.38658	1.15145e-05	0.000206101
NUBP1	204.754	-0.840305	0.19162	-4.38526	1.15847e-05	0.000207068
PTBP3	3250.18	-0.702071	0.160252	-4.38106	1.18105e-05	0.000210809
LOC100521350	145.488	1.09631	0.250284	4.38026	1.1854e-05	0.000211291
GDPD3	34.5188	-1.95379	0.446365	-4.37711	1.20264e-05	0.000214067
EPDR1	38.0934	-2.97529	0.681219	-4.3676	1.25622e-05	0.000223293
EIF2AK2	505.104	1.27228	0.291479	4.36491	1.27175e-05	0.00022574
STBD1	12.5325	-6.25724	1.43504	-4.36032	1.29871e-05	0.000230205
VWA7	30.9991	-3.29871	0.757242	-4.35621	1.32331e-05	0.000234243
LOC733579	990.914	1.47023	0.337534	4.3558	1.32585e-05	0.000234367
IL18R1	404.442	2.83577	0.651115	4.35525	1.32912e-05	0.000234622
GPR68	353.466	1.15132	0.264617	4.3509	1.3558e-05	0.000238673
MIGA1	10.0289	5.03387	1.15694	4.35102	1.35508e-05	0.000238673
ANXA13	5.88481	6.77533	1.55801	4.34871	1.36939e-05	0.000240735
ALCAM	64.3739	2.17333	0.500771	4.33996	1.42511e-05	0.000249843
POLD3	141.783	-1.18883	0.273919	-4.3401	1.42418e-05	0.000249843
LPAR5	156.863	-1.95902	0.451966	-4.33444	1.46132e-05	0.000255841
ZC3H12D	17.9729	4.35914	1.00586	4.33373	1.46602e-05	0.000256313
LOC396781	11.7449	6.44358	1.48756	4.33163	1.48011e-05	0.000258423
PLA2G16	529.185	0.913107	0.211002	4.32749	1.50821e-05	0.000262971
EEF1AKMT1	168.583	-0.999107	0.231279	-4.31992	1.56088e-05	0.000271784
EBF1	111.836	2.39602	0.554878	4.3181	1.57379e-05	0.000273659
HPSE	44.8706	4.98762	1.1564	4.31304	1.61025e-05	0.000279619
MEIOB	13.3273	-4.05262	0.940046	-4.31108	1.62456e-05	0.000281722
LRRC8C	443.099	-0.998337	0.231949	-4.30411	1.67656e-05	0.000290346
MINDY1	51.7502	2.00163	0.465301	4.3018	1.69414e-05	0.000292994
DENND5B	19.5104	5.24368	1.21928	4.30062	1.70322e-05	0.000294125
RRP8	149.272	-1.51517	0.352336	-4.30035	1.70527e-05	0.000294125
FAM117A	162.799	-1.99563	0.464105	-4.29995	1.70837e-05	0.000294263
USP32	205.788	0.968081	0.225638	4.29042	1.78339e-05	0.000306772
DUSP6	492.497	-1.43809	0.335245	-4.28968	1.78932e-05	0.000307379
UNC13D	208.839	1.09466	0.255334	4.28716	1.80968e-05	0.00031046
ICAM1	10.8417	6.54175	1.52837	4.28021	1.86719e-05	0.000319896
ZNF367	187.84	-1.58992	0.371574	-4.27888	1.87833e-05	0.000321374
PHACTR1	20.1887	3.93123	0.919104	4.27724	1.89221e-05	0.000323318
P2RX5	149.15	2.08759	0.488352	4.27476	1.91343e-05	0.000326508
CEP170	507.294	-0.727172	0.170308	-4.26974	1.95703e-05	0.000333503
GUCY2C	4.58077	6.27212	1.4694	4.2685	1.96791e-05	0.000334911
ACER3	85.2368	-1.8309	0.428986	-4.26796	1.97266e-05	0.000334953
ZNF652	616.183	1.07036	0.250794	4.26788	1.97339e-05	0.000334953
P2RY8	111.868	-1.6762	0.39354	-4.25929	2.05073e-05	0.000347619
VPREB3	30.6405	6.16195	1.44911	4.25224	2.11646e-05	0.000358286
CHCHD3	187.581	-1.14073	0.268397	-4.25016	2.13616e-05	0.000361144
SNX6	770.937	0.524062	0.123368	4.24797	2.15715e-05	0.000364211
XPNPEP1	37.9538	1.43134	0.337002	4.24728	2.16386e-05	0.000364862
LOC106508719	19.0679	3.88196	0.914218	4.24621	2.17422e-05	0.000366126
OLFM1	11.9616	-6.17024	1.45465	-4.24173	2.21803e-05	0.000372927
TMPRSS3	16.6224	-4.94147	1.16503	-4.24149	2.22043e-05	0.000372927
CHN2	178.129	-2.01975	0.476475	-4.23895	2.24569e-05	0.000376182
LRRK2	56.8767	2.71945	0.641511	4.23913	2.24387e-05	0.000376182
NFIX	28.5668	3.24424	0.765705	4.23693	2.26593e-05	0.000379076
PIK3C2B	39.6172	5.11646	1.20788	4.23592	2.27622e-05	0.000380301
LOC106507649	126.457	1.49922	0.353993	4.23517	2.28374e-05	0.00038106
GRB7	13.4676	4.26024	1.00658	4.23241	2.31203e-05	0.000385278
KCNAB2	235.091	-0.986684	0.233419	-4.2271	2.36723e-05	0.000393964
ID3	82.0778	3.83372	0.907606	4.22399	2.40012e-05	0.000398401
MTURN	88.278	-2.04838	0.484934	-4.22404	2.39957e-05	0.000398401
STEAP1	5.65174	-5.37181	1.27229	-4.22217	2.41961e-05	0.000401116
SMURF2	48.1002	-1.99294	0.472051	-4.22187	2.42279e-05	0.000401124
LOC110255225	9.37723	5.70587	1.35162	4.22151	2.42674e-05	0.000401258
LAPTM5	3430.55	-0.991046	0.234798	-4.22085	2.43379e-05	0.000401905
LOC110260347	324.715	1.11585	0.264469	4.21919	2.45182e-05	0.00040384
OTOP3	67.5323	-2.57386	0.610001	-4.21945	2.44903e-05	0.00040384
HIPK2	704.786	0.904155	0.214326	4.2186	2.45826e-05	0.000404381
MTHFD2	93.7204	1.1145	0.26436	4.21583	2.48864e-05	0.000408853
LOC106510559	7.91144	4.81741	1.14301	4.21468	2.50137e-05	0.000410418
FCMR	197.819	2.6705	0.633712	4.21407	2.50813e-05	0.000410999
CCDC50	922.24	0.730296	0.173419	4.21117	2.54057e-05	0.000415251
GPR15	120.069	-1.78838	0.424659	-4.21134	2.53856e-05	0.000415251
ARID5B	539.206	-1.14147	0.27113	-4.21004	2.5533e-05	0.000416801
SMIM14	359.953	0.881367	0.209463	4.20775	2.57932e-05	0.000420511
LOC106506896	25.2759	2.93754	0.698632	4.20471	2.61419e-05	0.000425653
CRYBG3	29.6303	2.382	0.566662	4.20356	2.62744e-05	0.000427269
ESYT1	450.726	-0.703081	0.167393	-4.20019	2.6669e-05	0.000433025
SOCS2	60.3203	-2.1453	0.51079	-4.19996	2.66961e-05	0.000433025
RWDD2B	52.322	1.63145	0.388495	4.19941	2.67606e-05	0.000433521
ADD1	695.647	-0.556211	0.132498	-4.19787	2.69438e-05	0.000435937
ERCC4	213.38	1.11611	0.265942	4.19684	2.70671e-05	0.00043738
LOC106510651	28.6225	2.8298	0.674541	4.19514	2.72698e-05	0.0004401
SFT2D3	65.0224	-1.42963	0.340816	-4.19472	2.73205e-05	0.000440362
PACSIN1	15.0814	3.57608	0.852685	4.19391	2.74189e-05	0.000441393
RPLP0	7765.22	0.728013	0.173618	4.19319	2.75057e-05	0.000442234
C7H6orf106	784.874	-0.577207	0.137755	-4.1901	2.78837e-05	0.000447749
PALLD	6.74928	7.09775	1.70011	4.17487	2.98159e-05	0.000478176
LOC110257240	1277.96	-1.18148	0.28322	-4.17161	3.02457e-05	0.000484455
LOC110261691	29.4188	2.27533	0.545469	4.17133	3.02831e-05	0.000484455
IL24	195.546	2.65826	0.637959	4.16682	3.08884e-05	0.00049352
SH2D3C	213.863	-0.866546	0.208058	-4.16493	3.1145e-05	0.000496999
ARL2BP	139.044	1.03552	0.248658	4.16443	3.12127e-05	0.00049746
TAPBP	862.471	1.06788	0.256479	4.16361	3.13253e-05	0.000498633
GYG1	458.37	0.933172	0.224329	4.15984	3.18465e-05	0.000506301
LOC100624495	8.37085	-5.47351	1.31624	-4.15843	3.20437e-05	0.000508667
UBE2R2	363.699	-0.678768	0.163235	-4.15821	3.20749e-05	0.000508667
PEG3	49.9859	-7.94809	1.91268	-4.15548	3.24608e-05	0.000514151
ALDH1B1	205.262	0.985648	0.237257	4.15434	3.26221e-05	0.000516066
ALAD	20.8181	-2.44285	0.588219	-4.15296	3.28205e-05	0.000518366
SLC9A7	411.656	1.03676	0.249655	4.15276	3.28484e-05	0.000518366
NLRX1	39.4309	2.64177	0.636445	4.15082	3.31286e-05	0.000522143
SLC1A5	113.353	-1.06759	0.257412	-4.14738	3.36298e-05	0.000529391
CAB39	1369.38	1.0022	0.242129	4.13909	3.48681e-05	0.000548209
SSH2	723.74	-0.749015	0.181125	-4.13536	3.54403e-05	0.000556521
ANKRD10	691.282	-0.690467	0.16711	-4.13181	3.5992e-05	0.000564492
LOC102167681	8.15747	5.00342	1.2111	4.13128	3.60742e-05	0.000565088
PLCG2	848.063	0.619323	0.149945	4.13032	3.62258e-05	0.000566769
KLF2	1539.26	-2.88535	0.698681	-4.1297	3.6323e-05	0.000567596
USP18	44.0182	3.24955	0.786951	4.12929	3.63886e-05	0.000567929
GZMB	450.245	-2.46798	0.598176	-4.12584	3.6938e-05	0.000575801
SLC19A1	41.4142	-2.08489	0.506195	-4.11875	3.80934e-05	0.000593089
RBBP7	652.095	-1.14774	0.278766	-4.11722	3.83466e-05	0.000596306
BCAT1	120.049	-1.46483	0.355891	-4.11594	3.85602e-05	0.0005989
DCTN2	240.181	0.94108	0.229051	4.10861	3.98049e-05	0.000617483
ARHGAP24	58.9039	1.94305	0.473263	4.10564	4.03195e-05	0.000624708
DCK	71.1575	2.19324	0.534437	4.10383	4.06366e-05	0.00062886
RBM47	11.4919	4.18345	1.0208	4.09821	4.1635e-05	0.000642755
SLC2A13	46.2649	-2.13946	0.522013	-4.09848	4.15875e-05	0.000642755
HCK	16.7484	5.01985	1.22534	4.09671	4.19065e-05	0.000646168
UGCG	594.644	0.794938	0.194227	4.09283	4.26138e-05	0.000656283
SLA-DMB	117.165	1.58769	0.388497	4.08674	4.37476e-05	0.000672934
RARS2	67.8604	1.73128	0.423857	4.08458	4.41566e-05	0.000678411
LOC110255518	11.9161	4.31124	1.05597	4.08272	4.45116e-05	0.000683045
LOC110260612	236.957	-1.69391	0.415809	-4.07377	4.62575e-05	0.000708139
PHF21A	227.724	-0.971454	0.238451	-4.07402	4.62082e-05	0.000708139
AP3S1	166.909	-1.24545	0.305869	-4.07185	4.66408e-05	0.00071214
LOC110258347	25.6966	4.44121	1.09065	4.07207	4.65971e-05	0.00071214
TSPAN5	69.0241	-2.17014	0.532991	-4.07163	4.66858e-05	0.00071214
FRY	24.1572	-2.55471	0.627738	-4.06971	4.70713e-05	0.000717165
CA8	19.3436	4.82787	1.1865	4.06899	4.72182e-05	0.000718547
GNPDA1	268.546	0.99731	0.245327	4.06523	4.79855e-05	0.000729356
TCTN1	41.4471	1.51699	0.373492	4.06163	4.8732e-05	0.000739824
FTH1	2805.26	0.936001	0.230563	4.05964	4.91494e-05	0.000745278
THSD7B	26.7438	2.48969	0.613419	4.05871	4.93439e-05	0.000747341
LOC100513921	104.167	3.10618	0.765424	4.05811	4.9471e-05	0.00074838
PLLP	140.403	0.993482	0.244874	4.05711	4.9683e-05	0.000750701
CLEC2B	74.3801	2.26367	0.55835	4.05421	5.03037e-05	0.000759182
DTD1	60.0518	-1.39008	0.34318	-4.0506	5.10874e-05	0.000770103
BIN2	1903.39	-0.577779	0.142681	-4.04945	5.13389e-05	0.000772983
MARCH8	159.804	1.16114	0.286964	4.04627	5.204e-05	0.000782618
C5H12orf75	21.8257	3.36748	0.83279	4.04362	5.26332e-05	0.00079061
USP53	48.6054	2.97003	0.73468	4.04261	5.28586e-05	0.000793064
DNAJC27	39.0836	2.14748	0.531325	4.04174	5.30561e-05	0.000795096
FMNL1	152.507	-1.48013	0.366905	-4.03408	5.48163e-05	0.000820513
SETBP1	66.7535	1.61258	0.399782	4.03365	5.49162e-05	0.000821049
VOPP1	124.755	-1.74344	0.432786	-4.02841	5.61545e-05	0.000838582
LOC106509905	16.3967	-4.4126	1.09552	-4.02787	5.62846e-05	0.000839546
CNR2	6.15243	6.9076	1.71558	4.0264	5.66385e-05	0.000843841
BCL2L11	960.924	-1.04276	0.259021	-4.0258	5.6783e-05	0.000844328
PIK3R5	426.199	-0.805745	0.20015	-4.02571	5.68031e-05	0.000844328
OCIAD2	41.9959	-1.9751	0.491344	-4.0198	5.82471e-05	0.000864787
KIAA0825	31.8391	-2.10874	0.524973	-4.01686	5.8978e-05	0.000874623
MYO1G	91.0718	-1.48548	0.369944	-4.01543	5.9337e-05	0.000878929
NFIA	84.9086	-1.18603	0.295423	-4.01469	5.95241e-05	0.000880682
LPIN2	89.0962	1.37485	0.342649	4.01242	6.01003e-05	0.000888179
ZMAT3	252.7	0.85947	0.21435	4.00965	6.08094e-05	0.000897623
CEP68	228.799	-1.30068	0.324432	-4.0091	6.09513e-05	0.000898681
CDKL2	19.0025	-3.17219	0.791804	-4.00628	6.1683e-05	0.000908422
NCLN	131.115	-1.14278	0.285576	-4.00166	6.29e-05	0.00092528
SET	7787.58	0.707403	0.176824	4.00061	6.318e-05	0.000928332
TNFAIP1	37.526	1.69383	0.423508	3.99952	6.34708e-05	0.000931536
CCDC82	254.374	-0.889003	0.222354	-3.99815	6.38386e-05	0.000935861
CDKN1B	432.663	-1.2232	0.306029	-3.99701	6.4148e-05	0.000938332
INPP4A	126.458	-1.466	0.366776	-3.99699	6.41538e-05	0.000938332
EPHB6	1832.96	1.57424	0.394092	3.9946	6.48041e-05	0.000946762
FAM81A	5.94411	-5.57671	1.39665	-3.99291	6.52676e-05	0.000952446
FBP1	21.4922	2.50616	0.627784	3.99208	6.54976e-05	0.000954713
BPI	7.47525	-5.36097	1.34349	-3.99032	6.59846e-05	0.000960717
LGALS9	8.47869	4.09358	1.0269	3.98635	6.70965e-05	0.000975797
POFUT2	32.7023	-1.81467	0.455567	-3.98332	6.79592e-05	0.000987222
C3H16orf54	654.3	-0.760597	0.191031	-3.98153	6.84732e-05	0.000992435
EXOC2	774.955	-0.596397	0.149785	-3.98169	6.84258e-05	0.000992435
EIF4G3	670.069	0.487122	0.122424	3.97896	6.92161e-05	0.00100207
PTPN9	179.284	0.957435	0.240746	3.97695	6.98047e-05	0.00100945
LOC110260042	56.8209	-2.2127	0.556767	-3.97419	7.06196e-05	0.00102008
WNT3	8.16244	-4.80071	1.20853	-3.97237	7.11623e-05	0.00102676
ATP6V0A2	173.79	0.863971	0.217742	3.96787	7.25183e-05	0.00104515
PLEKHO1	124.49	1.32553	0.33414	3.96699	7.27852e-05	0.00104781
CTU2	45.7154	-1.75674	0.443032	-3.96527	7.33133e-05	0.00105423
ARHGAP5	176.59	1.52511	0.384894	3.96241	7.41962e-05	0.00106573
ARHGEF3	1024.19	-0.631098	0.159291	-3.96192	7.43507e-05	0.00106675
KIDINS220	379.276	-0.873212	0.22044	-3.96121	7.45694e-05	0.00106869
LOC100621455	450.964	-1.01753	0.256949	-3.96005	7.49327e-05	0.00107269
TSPAN13	5.6125	6.73066	1.70096	3.95698	7.59034e-05	0.00108538
TMEM71	430.928	-0.923536	0.233418	-3.95657	7.60336e-05	0.00108602
RARA	53.6497	-1.50078	0.379665	-3.95291	7.72077e-05	0.00110157
CCSER2	275.547	-0.709342	0.17956	-3.95044	7.8007e-05	0.00111173
EIF4EBP2	550.911	-0.70224	0.177777	-3.95011	7.81144e-05	0.00111202
LOC110255410	89.1342	-2.38076	0.603085	-3.94763	7.89289e-05	0.00112237
RNF217	255.567	-0.825456	0.209288	-3.94412	8.00936e-05	0.00113767
ITPK1	53.9019	1.71263	0.43487	3.93826	8.20745e-05	0.00116322
LOC106507757	53.9019	1.71263	0.43487	3.93826	8.20745e-05	0.00116322
CPD	813.537	0.997204	0.253338	3.93626	8.27618e-05	0.00117167
FSCN1	657.735	0.939935	0.238905	3.93435	8.34213e-05	0.0011797
TNIP1	167.224	1.33887	0.34076	3.92906	8.52786e-05	0.00120463
PAX5	108.777	4.06612	1.03499	3.92865	8.54257e-05	0.00120538
CXCR3	60.9045	2.01573	0.513251	3.92737	8.58804e-05	0.00121046
GPR65	24.8295	-2.86355	0.729416	-3.92581	8.64397e-05	0.001217
LY75	6.41491	6.78273	1.7292	3.92247	8.76455e-05	0.00123262
STARD7	445.031	0.749339	0.191076	3.92168	8.79342e-05	0.00123533
RGS6	16.6354	4.77849	1.21871	3.92094	8.82026e-05	0.00123774
TM9SF4	134.65	1.00186	0.255855	3.91573	9.01315e-05	0.00126342
CD79B	65.3975	4.08533	1.04338	3.91546	9.02322e-05	0.00126345
NTN4	4.49778	5.73478	1.46552	3.91314	9.11032e-05	0.00127425
C4H8orf46	6.03868	6.06071	1.54932	3.91186	9.1589e-05	0.00127965
TAF5L	197.369	-0.775527	0.198326	-3.91037	9.21556e-05	0.00128616
EIF4H	868.64	-0.562047	0.143756	-3.90974	9.23954e-05	0.0012881
G0S2	18.099	-4.9626	1.26963	-3.90869	9.27986e-05	0.00129231
BIN1	264.131	-1.01269	0.259183	-3.90724	9.33578e-05	0.00129869
RNF216	290.036	-0.77071	0.197374	-3.90483	9.4293e-05	0.00131027
PTPN6	503.086	0.825467	0.211639	3.90035	9.6053e-05	0.00133328
OPHN1	6.97743	-5.28247	1.35468	-3.89944	9.64167e-05	0.00133688
TAP1	519.036	0.51492	0.132105	3.89781	9.70666e-05	0.00134444
NCR1	412.487	2.38855	0.613243	3.89495	9.82171e-05	0.0013589
CPNE3	801.017	-0.595022	0.152785	-3.89451	9.83965e-05	0.00135947
SMAD3	104.246	-1.42632	0.36628	-3.89407	9.85767e-05	0.00135947
TPD52L1	29.58	2.94165	0.755373	3.8943	9.84808e-05	0.00135947
RNF125	1922.81	-0.621826	0.159723	-3.89315	9.89503e-05	0.00136315
ATP10A	46.3221	2.15776	0.554482	3.89148	9.96337e-05	0.00137109
THYN1	122.411	0.840091	0.216104	3.88744	0.000101307	0.00139261
QKI	1072.87	-0.460955	0.118623	-3.88588	0.000101962	0.00140012
PXYLP1	37.7233	-1.62807	0.419015	-3.88547	0.000102132	0.00140095
LOC102166340	4.49256	6.44471	1.65965	3.88318	0.000103101	0.00141273
CXCR6	683.351	3.61193	0.930952	3.87982	0.000104533	0.00143082
MZB1	9.1929	4.6531	1.19966	3.87869	0.00010502	0.00143595
ELL3	29.4777	2.64477	0.682343	3.87602	0.000106181	0.00145027
RNASET2	53.3217	1.52231	0.393379	3.86983	0.000108912	0.00148599
RYBP	883.736	0.65216	0.168536	3.86957	0.000109029	0.001486
LOC106506689	21.0034	-2.62479	0.678513	-3.86844	0.000109535	0.0014913
PHRF1	92.0162	-1.37697	0.355993	-3.86797	0.000109743	0.00149256
SNTB1	364.444	-1.53052	0.39614	-3.86358	0.000111737	0.00151752
VWA2	51.3308	2.02847	0.525046	3.86341	0.000111816	0.00151752
HMGN2	3401.57	0.671342	0.173969	3.85896	0.000113869	0.00154375
SLC35A1	183.856	1.18286	0.306544	3.85869	0.000113996	0.00154383
GFI1	223.356	-0.860774	0.223452	-3.85217	0.000117075	0.00158385
ZNF792	42.3742	1.38728	0.360506	3.84814	0.000119018	0.00160844
MFGE8	5.87827	-5.28731	1.3742	-3.84756	0.000119299	0.00161053
HIPK3	188.13	-0.858368	0.223148	-3.84663	0.000119756	0.001615
MARCKSL1	12.9727	-2.82408	0.734225	-3.84634	0.000119896	0.00161519
LOC110261996	16.4908	3.68871	0.960745	3.83943	0.000123321	0.00165958
AFAP1L2	55.6835	1.87173	0.487713	3.83777	0.000124158	0.00166908
CHTOP	597.156	-0.447444	0.116674	-3.83498	0.000125574	0.00168635
BCL9L	209.732	-0.840118	0.219137	-3.83376	0.000126202	0.00169185
MGAT5B	8.37139	-5.39673	1.40772	-3.83367	0.000126247	0.00169185
METTL21A	86.1829	1.55687	0.406457	3.83034	0.000127964	0.00171306
LOC110260197	20.8888	-2.89473	0.756043	-3.82879	0.000128777	0.00172214
PXDC1	37.3897	2.97376	0.776926	3.8276	0.000129399	0.00172865
CD22	14.0746	3.94758	1.0323	3.82409	0.000131259	0.00175167
FCHSD2	157.196	0.836952	0.218965	3.82231	0.000132205	0.00176246
GNPTAB	136.353	-1.16999	0.307019	-3.81082	0.000138509	0.00184458
DHRS7B	6.29169	5.09491	1.33771	3.80869	0.000139705	0.00185817
FAM49A	1208.11	-0.782891	0.205565	-3.80849	0.00013982	0.00185817
LRRC18	6.44887	6.95082	1.8287	3.80096	0.000144135	0.00191352
BHLHA15	3.51576	5.85872	1.54162	3.80037	0.000144482	0.00191614
TKT	183.913	0.788789	0.20764	3.79882	0.000145385	0.00192613
CYFIP2	1275.79	0.613221	0.161469	3.79776	0.000146011	0.00193089
FAM26F	74.4969	1.83658	0.483604	3.7977	0.000146046	0.00193089
LOC106507295	30.4213	-2.88333	0.759655	-3.79557	0.000147303	0.00194549
PAPD5	725.235	-0.582946	0.153607	-3.79506	0.000147609	0.00194753
UBD	34.1121	2.50435	0.660123	3.79377	0.00014838	0.00195568
LST1	10.0755	-4.18688	1.10716	-3.78163	0.000155804	0.00205142
PPP1R3D	411.975	-0.636899	0.168473	-3.78043	0.000156557	0.00205921
IL4R	651.65	-0.708758	0.18751	-3.77983	0.000156935	0.00206207
KLHDC1	40.9356	-2.31748	0.613383	-3.77819	0.000157974	0.0020736
SLC2A6	54.649	1.98657	0.526528	3.77296	0.000161319	0.00211317
TP53INP1	335.734	0.924621	0.245056	3.7731	0.000161232	0.00211317
PTGIS	9.09674	-5.93502	1.57453	-3.7694	0.000163639	0.00214136
PLCH2	6.97546	5.32972	1.41461	3.76761	0.000164817	0.00215458
CHST7	456.618	-0.580604	0.154191	-3.76549	0.000166222	0.00217057
IER5	599.773	0.714965	0.189885	3.76525	0.00016638	0.00217057
ATL3	365.645	-0.824075	0.219057	-3.76192	0.000168616	0.00219303
CD3G	2098.41	-1.50464	0.39996	-3.76199	0.00016857	0.00219303
GXYLT1	100.911	1.01932	0.270956	3.76195	0.000168595	0.00219303
GRAMD1A	78.137	1.88883	0.502453	3.75921	0.00017045	0.00221464
CDKN2D	279.446	-0.770129	0.205035	-3.75609	0.00017259	0.00224016
RUBCN	72.8955	1.02202	0.272383	3.75215	0.000175326	0.00227338
LOC106510388	45.6892	2.02161	0.53907	3.75018	0.000176707	0.00228896
PLVAP	278.072	-0.95288	0.254316	-3.74684	0.000179076	0.00231731
LRIF1	144.703	0.980226	0.261719	3.74533	0.000180154	0.0023289
HNRNPA1	1164.18	-0.67909	0.181428	-3.74303	0.000181812	0.00234796
PLD1	4.77018	6.57478	1.75697	3.74211	0.000182482	0.00235424
HNRNPLL	98.1127	1.60654	0.429426	3.74114	0.000183189	0.00236098
CYSLTR2	28.1411	3.1324	0.837564	3.73989	0.000184099	0.00237012
LOC100155195	1682.81	-0.610665	0.163294	-3.73966	0.000184269	0.00237012
PRAM1	29.7616	1.75476	0.469338	3.73879	0.000184906	0.00237355
TXLNA	180.695	0.7862	0.210275	3.73891	0.00018482	0.00237355
LOC106510286	15.2982	-3.63327	0.972804	-3.73485	0.00018783	0.00240867
UBASH3B	1236	0.93852	0.251319	3.73437	0.000188185	0.0024108
IGFLR1	11.3304	3.48879	0.93493	3.7316	0.000190265	0.00243501
KLF11	136.428	-1.3549	0.363326	-3.72915	0.000192124	0.00245634
KLRB1	2188.15	1.80615	0.484784	3.72568	0.000194786	0.00248542
LRCH1	412.449	0.709347	0.19039	3.72576	0.000194727	0.00248542
SLA-5	21.984	4.00673	1.07618	3.72308	0.000196805	0.00250868
SRSF12	27.4032	-2.46345	0.661978	-3.72135	0.000198161	0.00252345
SMC6	1154.66	0.880559	0.23692	3.71669	0.000201851	0.00256788
PLA2G4A	30.7661	2.26085	0.608421	3.71593	0.000202455	0.00257301
SLC35D2	154.783	-1.12874	0.303896	-3.71422	0.000203829	0.00258277
SPAG8	37.1858	2.09789	0.564784	3.71451	0.000203599	0.00258277
ZBTB43	175.519	1.26385	0.340263	3.71433	0.000203746	0.00258277
GLS	2936.89	0.493433	0.132969	3.7109	0.000206521	0.0026143
EPS15L1	86.942	-1.24795	0.336517	-3.70844	0.000208539	0.00263464
ULK4	474.15	-0.660625	0.178135	-3.70855	0.000208447	0.00263464
MAP4K4	32.4702	2.05449	0.554118	3.70767	0.000209172	0.00264003
TMEM176B	12.39	4.88676	1.31994	3.70227	0.000213676	0.00269421
TXN	578.485	-1.13952	0.307912	-3.7008	0.000214919	0.00270721
AFG3L2	705.205	-0.673677	0.182117	-3.69915	0.000216326	0.00271958
SSSCA1	111.476	-1.03407	0.27953	-3.6993	0.000216193	0.00271958
IFNAR1	247.139	1.01266	0.274295	3.69188	0.000222607	0.0027958
PTPN3	40.2632	4.63494	1.25788	3.68473	0.000228949	0.00287264
LOC106507542	20.2928	3.97232	1.0783	3.68387	0.00022972	0.00287949
LOC100155543	4.90979	6.52993	1.77343	3.68208	0.000231338	0.00289693
TLX2	5.81607	6.87506	1.8675	3.68143	0.000231928	0.00290148
WSCD1	43.396	-1.53468	0.417082	-3.67956	0.000233633	0.00291996
ENG	5.42078	-5.29064	1.43874	-3.67727	0.000235745	0.00294348
UFC1	165.774	0.952075	0.258971	3.67638	0.000236568	0.00295088
SFMBT2	279.534	-0.873414	0.2376	-3.67598	0.000236936	0.00295259
SEPT10	16.2948	-3.0703	0.835516	-3.67474	0.000238094	0.00296413
STAT1	782.811	0.613425	0.166979	3.67366	0.000239099	0.00297375
LOC110260649	21.9297	-2.73252	0.744075	-3.67238	0.000240306	0.00298585
ZC3H12C	61.9833	-2.10399	0.573114	-3.67115	0.000241463	0.00299733
PSMD10	54.5304	-1.13597	0.309522	-3.67008	0.000242475	0.00300697
TTC39C	72.5852	1.57129	0.42853	3.66671	0.000245692	0.00304392
DTX3L	186.817	0.9859	0.268906	3.66634	0.000246045	0.00304534
IL7	16.9368	3.9862	1.08732	3.66609	0.000246291	0.00304545
LOC110259165	181.442	-1.1194	0.30546	-3.66465	0.000247682	0.00305968
SH2D4B	4.55295	6.30637	1.72154	3.66321	0.000249077	0.00307395
RAB11FIP4	70.2488	2.04587	0.558673	3.66202	0.000250232	0.00308523
LOC100620238	182.443	-0.802164	0.219298	-3.65787	0.000254319	0.00312959
SLK	877.783	-0.609185	0.166536	-3.65797	0.000254219	0.00312959
LOC102158826	25.5703	-2.55252	0.697988	-3.65698	0.000255209	0.00313452
LOC102163764	10.6878	-4.00436	1.09494	-3.65716	0.000255027	0.00313452
LOC100738955	101.253	-1.05614	0.288828	-3.65664	0.000255547	0.00313566
OIP5	2891.56	0.468443	0.128135	3.65586	0.000256317	0.0031421
DRAM2	79.4839	1.64997	0.451368	3.65549	0.00025669	0.00314365
TTN	16.3398	3.41301	0.934392	3.65266	0.000259542	0.00317555
MVP	136.954	0.936088	0.256372	3.65128	0.000260933	0.00318952
NEDD8	264.698	0.809462	0.221729	3.65069	0.000261542	0.0031939
LOC110256849	51.9059	-5.00974	1.37237	-3.65044	0.000261793	0.00319393
SLC44A2	306.18	0.780448	0.213834	3.64978	0.000262465	0.00319907
CEPT1	128.719	1.08743	0.298247	3.64607	0.000266281	0.0032425
FAM161A	37.9982	1.84974	0.507897	3.64196	0.000270567	0.00329155
LOC106509914	20.6901	3.04782	0.837222	3.6404	0.000272219	0.00330851
WDYHV1	117.595	-1.56121	0.428906	-3.63998	0.000272661	0.00331074
LOC100624226	768.114	-0.851538	0.234143	-3.63683	0.000276011	0.00334824
NAA35	303.727	0.755365	0.207758	3.6358	0.000277118	0.00335574
PLEKHG3	424.488	-1.07707	0.296242	-3.63577	0.000277154	0.00335574
HIST1H2BD	159.606	-1.71639	0.47231	-3.63403	0.000279026	0.00337521
TMEM127	456.541	0.69336	0.190868	3.63267	0.000280504	0.00338989
HDAC1	398.81	-0.648297	0.178496	-3.63199	0.00028124	0.00339558
PLEKHN1	30.3951	1.85565	0.511259	3.62956	0.000283906	0.00342453
KIAA0895	55.347	1.5534	0.428094	3.62865	0.000284906	0.00343256
PARL	6.69787	4.56821	1.25899	3.62847	0.000285108	0.00343256
JUNB	241.602	-0.830015	0.228882	-3.62639	0.000287407	0.00345699
LZIC	260.755	0.792502	0.218557	3.62606	0.000287778	0.0034582
MAP2	12.3856	3.81533	1.053	3.62328	0.000290886	0.00349227
TEC	88.9941	1.6787	0.463868	3.61891	0.000295847	0.0035485
CHD3	218.58	-0.604596	0.167117	-3.61781	0.00029711	0.00355698
ST3GAL4	273.545	0.695007	0.192104	3.61786	0.000297045	0.00355698
GPBP1L1	613.624	-0.591327	0.163461	-3.61753	0.000297424	0.00355742
OSBPL3	470.198	-0.887835	0.245614	-3.61475	0.000300632	0.00359243
BCR	6.56687	-4.50187	1.24588	-3.61341	0.000302198	0.00360777
SP4	965.717	0.962358	0.266426	3.6121	0.000303725	0.00362262
TGFBR2	801.704	-0.705812	0.195421	-3.61175	0.000304136	0.00362415
CALR	1459.62	0.689789	0.191051	3.6105	0.000305609	0.00363831
AKAP11	388.195	0.700366	0.194016	3.60984	0.000306387	0.00364418
SMIM13	37.9691	-1.70477	0.472467	-3.60823	0.000308289	0.00366074
STEAP3	4.12757	6.25274	1.73293	3.60818	0.000308351	0.00366074
IGSF9B	33.2218	-2.34208	0.649187	-3.60771	0.000308907	0.00366394
GLB1	19.5056	2.94654	0.816798	3.60742	0.000309253	0.00366464
TLK1	1005.45	-0.499209	0.1384	-3.60699	0.000309768	0.00366736
FAM89B	91.5868	-1.07907	0.299372	-3.60446	0.0003128	0.00369641
SLC25A43	22.4415	2.90815	0.806791	3.60459	0.000312642	0.00369641
HMGCS1	139.61	1.06873	0.296986	3.59858	0.00031996	0.00377754
NREP	5.08813	5.84672	1.62628	3.59514	0.000324216	0.00382426
RNF103	208.321	-0.629308	0.175074	-3.59452	0.000324986	0.00382981
RPUSD3	136.341	1.29623	0.360725	3.59341	0.000326379	0.00384269
GPR27	164.974	1.73468	0.482985	3.59158	0.000328681	0.00386624
GOLM1	410.86	-0.91581	0.255119	-3.58974	0.000331014	0.0038901
TXK	2465.37	0.54281	0.151233	3.58922	0.00033167	0.00389423
SCYL3	291.719	0.683136	0.19036	3.58866	0.000332386	0.00389906
DIP2A	185.789	-1.12969	0.31519	-3.58415	0.000338179	0.00396338
RCOR2	8.54123	4.7101	1.31438	3.58351	0.000339009	0.00396947
LOC100158069	26.2887	3.81753	1.06588	3.58156	0.000341547	0.00399553
FNDC1	10.9952	4.1151	1.14963	3.57951	0.00034424	0.0040197
LMAN2	360.124	0.895437	0.250149	3.57961	0.000344102	0.0040197
PGAP1	116.537	0.902618	0.252569	3.57375	0.000351905	0.00410545
RGS1	847.926	1.68619	0.472014	3.57234	0.000353811	0.00412393
ETV7	26.028	2.39817	0.671362	3.57209	0.000354143	0.00412404
RGCC	38.7972	-2.39663	0.671143	-3.57096	0.000355671	0.00413807
CCSAP	395.695	0.604292	0.169277	3.56984	0.000357205	0.00415214
SFT2D2	10.3476	3.68165	1.03205	3.56733	0.000360641	0.00418827
LOC110260231	136.273	-1.86142	0.522172	-3.56477	0.000364175	0.00422549
CACFD1	51.5516	1.83105	0.513745	3.56412	0.000365078	0.00423084
COMMD3	245.01	0.712484	0.199913	3.56396	0.000365298	0.00423084
MIR9837	6.23675	-5.59612	1.57051	-3.56324	0.000366302	0.00423864
KIAA1109	1170.64	-0.838267	0.235324	-3.56219	0.000367773	0.00425181
MAP4K1	113.136	0.990428	0.278235	3.55968	0.000371307	0.00428567
RNASEH2B	163.705	0.974903	0.273877	3.55963	0.000371371	0.00428567
SFXN3	5.04167	-4.775	1.34196	-3.55823	0.000373355	0.00430469
SH3BP2	58.8752	-1.28899	0.36255	-3.55534	0.000377492	0.00434846
COL4A2	5.19492	-4.67505	1.3151	-3.55491	0.000378115	0.00435172
EHD1	272.454	0.617092	0.173654	3.55358	0.000380023	0.00436976
CDH1	60.3133	1.89968	0.534854	3.55177	0.000382652	0.00439603
LOC110261184	4.01953	6.32807	1.78244	3.55022	0.000384905	0.00441796
SOCS1	175.906	-1.57527	0.444028	-3.54768	0.000388647	0.00445691
LOC100158108	31.0823	2.40143	0.677589	3.54409	0.000393975	0.00451396
ZBTB41	897.465	-0.523707	0.147837	-3.54246	0.000396408	0.00453777
HRH2	7.22986	-5.19522	1.46687	-3.5417	0.00039755	0.00454678
ADAMTS13	51.6242	1.82053	0.514119	3.54107	0.000398515	0.00454969
KLF7	71.718	1.28986	0.364255	3.54109	0.000398474	0.00454969
LIPE	67.9054	1.36719	0.38617	3.54039	0.000399537	0.00455728
CARD19	56.1169	-1.69166	0.478068	-3.53853	0.000402359	0.00458539
SSFA2	129.781	-1.43059	0.404384	-3.5377	0.000403632	0.00459581
SULT1A3	14.8727	3.92361	1.10928	3.53707	0.000404585	0.00460256
SYNJ2	4.20345	6.07707	1.71844	3.53639	0.000405643	0.0046105
HPCAL1	213.31	-1.25882	0.35608	-3.53522	0.000407433	0.00462115
LTB4R	3.76658	5.66624	1.60271	3.53541	0.000407145	0.00462115
TMEM156	86.68	1.30858	0.370171	3.53507	0.000407663	0.00462115
CKS2	176.155	-0.777424	0.219934	-3.53482	0.00040806	0.00462155
LOC106504303	4.14558	6.36449	1.80098	3.53391	0.00040946	0.00463331
ZNF131	382.831	-0.624748	0.176827	-3.53311	0.000410705	0.00464329
ETV6	22.1304	3.08922	0.874935	3.5308	0.000414299	0.00467979
CAMKK2	454.919	-0.722898	0.204844	-3.52901	0.000417115	0.00470406
LOC100519643	37.4765	1.90807	0.540687	3.52897	0.000417183	0.00470406
HAGH	111.434	0.835561	0.236812	3.52838	0.000418118	0.00471046
METTL8	46.7451	1.31266	0.372148	3.52727	0.000419874	0.00472192
NUDT4	474.57	0.720822	0.204345	3.52747	0.000419547	0.00472192
PPP1R12C	455.008	0.971416	0.27543	3.5269	0.000420454	0.0047243
RCHY1	603.016	-1.04012	0.295214	-3.52326	0.000426279	0.00478554
CPQ	4.43558	-5.10228	1.44843	-3.52263	0.000427295	0.00479275
ANKS1A	67.1639	-1.34572	0.382056	-3.52232	0.000427787	0.00479406
EIF5B	1118.45	0.50035	0.142084	3.5215	0.00042912	0.00480479
CMIP	608.408	0.709972	0.201666	3.52053	0.00043068	0.00481805
NPM2	4.81202	6.58608	1.87123	3.51965	0.000432124	0.00482998
KCNK6	87.0375	0.959275	0.272568	3.51939	0.000432541	0.00483042
SCN4B	5.68036	6.30834	1.793	3.51831	0.000434297	0.0048458
PSMA1	584.114	0.543689	0.154645	3.51573	0.000438543	0.00488891
BCL11A	20.6298	3.8383	1.09355	3.50996	0.000448181	0.00499201
LOC110255953	23.6135	3.66197	1.04428	3.50671	0.000453687	0.00504895
CNDP2	184.351	1.05089	0.299763	3.50573	0.00045536	0.00506316
TUBB2B	5.11836	6.56245	1.87234	3.50495	0.0004567	0.00507365
DLG2	23.8086	-2.65311	0.757661	-3.50171	0.00046228	0.00513119
VAMP2	96.1836	-1.20731	0.344925	-3.50022	0.000464873	0.0051555
PLPP2	49.3921	2.63176	0.752108	3.49918	0.000466698	0.00517126
ADGRG5	106.989	-2.91239	0.832544	-3.49819	0.000468432	0.00518598
PRDX6	290.637	0.891853	0.255088	3.49625	0.000471849	0.0052193
MSRB3	61.0094	4.15889	1.18997	3.49497	0.00047412	0.00523989
FKBP1B	15.8326	2.8938	0.828112	3.49445	0.000475037	0.00524549
PTPRJ	140.093	-1.21274	0.347086	-3.49406	0.00047574	0.00524873
RFK	74.8915	1.29615	0.371044	3.49326	0.000477166	0.00525993
SH3D21	12.5478	-3.74614	1.07423	-3.48728	0.000487963	0.00537431
LOC100516390	89.898	1.37665	0.394935	3.48576	0.000490743	0.00540028
ERBIN	2035.22	0.460801	0.132251	3.4843	0.000493418	0.00542505
LOC100736603	88.0655	-0.966634	0.277693	-3.48095	0.00049964	0.00548875
PARD3	15.48	-3.92858	1.12987	-3.477	0.000507049	0.00556536
BRCA2	66.5606	1.25868	0.362144	3.47564	0.000509638	0.00558899
SKIL	295.777	0.651856	0.187598	3.47475	0.000511339	0.00560284
TPM4	256.99	-0.919257	0.264649	-3.47349	0.000513737	0.0056243
B4GALT3	106.946	-0.932808	0.268663	-3.47204	0.000516527	0.00565001
ZDHHC1	9.69796	-3.68344	1.06101	-3.47162	0.000517332	0.00565398
ACSS1	455.519	0.685228	0.197423	3.47087	0.000518775	0.00566491
MAPK6	259.176	-0.612197	0.176398	-3.47055	0.000519396	0.00566687
AMPD3	172.721	0.733683	0.211479	3.46929	0.000521837	0.00568865
RPS6KA1	285.084	0.707424	0.204079	3.46642	0.000527429	0.00574471
PCMTD2	233.387	-0.808062	0.233138	-3.46602	0.000528224	0.00574848
CERK	140.769	-0.951717	0.274849	-3.46269	0.000534813	0.0058103
RBCK1	154.865	0.984457	0.284289	3.46287	0.000534443	0.0058103
SCD5	11.2897	-5.1088	1.47616	-3.46088	0.000538414	0.00584446
ARPC1B	2461.61	0.621208	0.179592	3.459	0.000542185	0.00588041
DLG1	226.861	0.668955	0.19343	3.45838	0.000543429	0.00588891
LOC100513296	8.38674	5.21261	1.50761	3.45752	0.000545168	0.00590276
CDK2AP1	36.9315	-2.11438	0.611887	-3.45551	0.000549261	0.00594205
DOCK10	1416.16	-0.600387	0.173792	-3.45463	0.000551054	0.00595641
AKAP9	1445.47	-0.633122	0.183317	-3.45369	0.000552971	0.00596202
RNF149	190.111	0.821216	0.237778	3.45371	0.000552934	0.00596202
SSBP3	351.715	-0.498915	0.144456	-3.45374	0.000552868	0.00596202
SLC48A1	15.1664	3.25267	0.941877	3.45339	0.000553588	0.00596365
RASGRP1	548.874	0.661314	0.191511	3.45314	0.0005541	0.00596415
PIK3R6	15.4296	3.2586	0.943737	3.45286	0.000554668	0.00596524
SCARB2	293.189	-0.814942	0.236049	-3.45242	0.000555576	0.00597
SYNGR2	240.497	0.828515	0.24003	3.45171	0.000557048	0.00598079
AKR1A1	108.671	1.04037	0.301508	3.45055	0.000559441	0.00600145
VPS25	55.885	1.48278	0.430512	3.44423	0.000572694	0.00613847
MAPKBP1	85.2167	1.91386	0.555788	3.44351	0.000574224	0.00614972
LMF1	41.9738	-1.72292	0.500626	-3.44153	0.000578441	0.0061897
PLD3	71.6504	1.3219	0.384191	3.44073	0.000580141	0.00620271
SRSF7	1701.71	-0.380275	0.110824	-3.43133	0.00060062	0.00641631
PARD6G	77.2892	-1.45247	0.423351	-3.4309	0.000601592	0.00642133
PDE9A	6.65173	-5.2748	1.53812	-3.42939	0.000604938	0.00645167
HS2ST1	167.436	1.01054	0.294729	3.42871	0.000606468	0.0064626
LOC106505661	10.9686	-4.23764	1.2366	-3.42686	0.000610613	0.00650135
RFWD3	93.3413	0.941779	0.274849	3.42653	0.000611343	0.00650372
MRPL36	36.3003	2.09513	0.612071	3.42301	0.00061931	0.006583
MAP3K21	33.0363	-2.45272	0.716658	-3.42245	0.000620599	0.00659122
G3BP2	677.439	0.687869	0.201034	3.42166	0.000622395	0.00659951
MCOLN1	20.1216	1.89128	0.552738	3.42166	0.00062241	0.00659951
BET1L	91.4929	-1.01298	0.296087	-3.42123	0.000623391	0.00660444
DDX58	98.9635	1.25487	0.366866	3.42051	0.000625035	0.00661637
WRAP73	124.684	-0.917062	0.268356	-3.41734	0.000632366	0.00668845
LOC110259896	9.7017	4.25515	1.24546	3.41653	0.000634243	0.00670276
HIGD1A	282.661	0.802791	0.235051	3.4154	0.000636886	0.00672513
SRCIN1	11.6549	-4.53956	1.32952	-3.41444	0.000639141	0.00674339
EIF1AX	715.364	-0.654412	0.191858	-3.41091	0.000647463	0.00682175
FBXW7	721.825	-0.411854	0.120776	-3.41007	0.000649455	0.00682175
FCHO2	85.8496	-1.06578	0.312472	-3.41079	0.000647755	0.00682175
GPD2	274.226	0.901356	0.264332	3.40994	0.000649767	0.00682175
LOC100624795	25.0375	-3.25845	0.955548	-3.41003	0.000649553	0.00682175
LOC106507457	11.2332	4.30873	1.26357	3.40998	0.00064968	0.00682175
INPP5B	602.476	0.64647	0.18972	3.4075	0.000655617	0.00687753
USP33	117.278	-1.04217	0.305914	-3.40675	0.00065742	0.0068908
CHST2	350.066	1.20403	0.353455	3.40646	0.000658124	0.00689253
BACE2	8.23978	-5.80642	1.70517	-3.40518	0.000661209	0.00691918
CDKN1C	30.6604	-2.05107	0.60304	-3.40122	0.000670858	0.00701441
LOC106509733	49.7801	1.82024	0.535507	3.39909	0.000676115	0.00706361
MKNK2	311.272	0.672175	0.197822	3.39788	0.000679112	0.00708913
SNRPN	780.442	-0.50183	0.14771	-3.39739	0.000680308	0.00709582
COX1	4763.26	0.430387	0.126762	3.39523	0.000685704	0.00714629
LOC100624136	296.002	0.945749	0.278675	3.39373	0.000689468	0.00717967
ANP32A	222.942	-1.01746	0.300309	-3.38805	0.000703908	0.00732408
L3MBTL2	22.7667	-1.85549	0.547801	-3.38717	0.000706171	0.00734165
ROCK2	365.377	-1.02655	0.303363	-3.38391	0.000714612	0.00742338
BAZ2B	130.437	-1.16375	0.344018	-3.38281	0.000717486	0.00743513
LOC100626988	31.1128	1.61522	0.477471	3.38286	0.000717344	0.00743513
POLI	35.8215	-1.38184	0.408481	-3.38287	0.000717319	0.00743513
CTDSP1	189.606	-0.894381	0.264494	-3.38148	0.000720959	0.00746507
CNNM4	37.3761	-1.6991	0.502566	-3.38085	0.000722615	0.00747617
LIMK1	71.4675	1.27207	0.376306	3.3804	0.000723795	0.00748233
GNA15	91.5103	-1.44879	0.428979	-3.37729	0.000732032	0.00756138
RUBCNL	69.1094	1.10093	0.326148	3.37554	0.00073671	0.00760356
C6H1orf216	4.63139	5.62197	1.66658	3.37335	0.000742593	0.00765811
ETS2	12.9394	4.53231	1.34496	3.36985	0.000752096	0.00774362
HLTF	561.888	0.655377	0.194481	3.36987	0.000752032	0.00774362
CA5B	236.815	-1.41862	0.421134	-3.36857	0.000755589	0.00777308
LYZ	11.8716	4.64456	1.37897	3.36814	0.000756779	0.00777308
SLC25A32	38.2567	-1.83387	0.544471	-3.36817	0.000756702	0.00777308
CHD7	818.685	0.725916	0.215562	3.36755	0.000758392	0.0077834
ARHGAP9	597.408	0.719964	0.213982	3.3646	0.000766547	0.00786079
IMPACT	259.412	0.570687	0.169653	3.36384	0.000768653	0.00786978
LOC110261744	5.22944	6.35675	1.88971	3.36388	0.00076856	0.00786978
NDRG1	348.26	-0.907671	0.269878	-3.36326	0.000770265	0.00787998
SLAMF1	7.33418	5.04097	1.49927	3.36228	0.000773021	0.00790186
TDRKH	8.62062	-4.86694	1.44807	-3.36099	0.000776648	0.0079326
TMEM86A	6.11881	6.24378	1.85801	3.36048	0.000778084	0.00794093
SMYD4	65.0594	1.19219	0.354817	3.36003	0.000779345	0.00794746
UPP1	16.137	-3.30525	0.984182	-3.35838	0.000784021	0.00798878
CTNNB1	443.408	-0.616457	0.18361	-3.35743	0.000786705	0.00800975
EDARADD	49.9657	4.91518	1.46447	3.35629	0.000789945	0.00803634
GZMA	2512.58	1.65186	0.492732	3.35245	0.000800995	0.00814228
TRAF3IP2	8.52117	3.45706	1.03194	3.35006	0.000807928	0.00820624
SLC37A3	368.446	0.830957	0.248508	3.34379	0.000826435	0.00838756
C16H5orf58	891.639	0.485436	0.145215	3.34288	0.000829135	0.0084083
ELMO1	436.352	-0.988212	0.295754	-3.34133	0.000833777	0.00843197
FCER2	10.8919	4.1078	1.22938	3.34136	0.00083369	0.00843197
LOC110260744	3.06161	5.33944	1.59776	3.34183	0.00083229	0.00843197
LOC396700	63.8639	-5.24331	1.56928	-3.34122	0.000834105	0.00843197
ABRACL	225.319	0.947237	0.28368	3.3391	0.000840494	0.00848985
TMEM158	6.29675	5.44687	1.63148	3.33861	0.000841972	0.00849807
ITGB2	2666.06	-0.583158	0.174836	-3.33546	0.000851597	0.00858845
CFAP97	172.726	0.803638	0.241026	3.33424	0.00085533	0.0086193
LOC102159965	5.59371	6.6397	1.99238	3.33255	0.000860547	0.00866505
LOC106509580	4.78983	6.25449	1.87692	3.33231	0.000861271	0.00866553
ACTR3B	6.55509	3.89893	1.17011	3.33209	0.000861951	0.00866555
SUCLA2	44.2818	1.31347	0.394685	3.3279	0.000875044	0.00879028
GCSAM	73.8323	-3.1857	0.957748	-3.32624	0.000880269	0.00883583
DOCK6	19.5416	-2.24432	0.674986	-3.32498	0.000884239	0.00886873
IFI30	48.4176	1.25987	0.37896	3.32454	0.000885657	0.00887599
SLC25A37	111.675	1.63845	0.492932	3.32388	0.000887753	0.00889003
KCNQ2	5.09014	-5.32863	1.60353	-3.32307	0.00089034	0.00890897
MEIG1	4.69742	-4.52925	1.36501	-3.31811	0.000906297	0.00906155
D2HGDH	71.18	-1.53917	0.464003	-3.31715	0.000909419	0.00908567
MED12L	41.0825	1.69558	0.5113	3.31623	0.000912422	0.00910856
APOBEC3B	68.2594	-1.04966	0.316545	-3.316	0.000913161	0.00910883
IRAK3	28.3996	-2.1677	0.654573	-3.31163	0.000927548	0.00924514
PIEZO2	4.41984	6.48085	1.95807	3.30982	0.000933563	0.00929786
TSTD2	338.499	-0.615592	0.186225	-3.30564	0.000947589	0.0094302
NOL4L	456.095	0.538873	0.163073	3.30448	0.00095152	0.00946197
LRFN2	7.44102	-5.56699	1.68498	-3.3039	0.000953512	0.00947442
SKAP1	352.656	0.638601	0.193489	3.30045	0.000965304	0.00958414
PIM2	78.1603	1.17433	0.355849	3.30008	0.000966586	0.00958943
CTSD	509.385	-0.673141	0.203992	-3.29984	0.0009674	0.00959008
ARHGAP27	155.536	-0.892434	0.270522	-3.29894	0.000970512	0.0096126
B3GNT3	34.333	-1.50009	0.454746	-3.29875	0.000971175	0.0096126
CCNH	666.093	0.646289	0.195984	3.29767	0.000974901	0.00964203
SLC16A3	23.7028	-2.19352	0.665537	-3.29586	0.000981196	0.00969679
GRIA4	6.8448	-4.60197	1.39711	-3.29393	0.000987975	0.00975626
LOC110261498	4.27881	6.43639	1.95446	3.29318	0.000990601	0.00976711
PACS1	148.333	0.857669	0.260422	3.29338	0.00098992	0.00976711
SLC16A5	12.2251	-2.71287	0.823922	-3.29263	0.000992567	0.00977896
LOC106510178	11.1045	-2.99417	0.909417	-3.2924	0.000993346	0.00977911
BANF1	766.515	0.564454	0.171475	3.29175	0.000995673	0.00977945
LOC110255273	29.7442	2.63572	0.800637	3.29203	0.000994666	0.00977945
PARP11	206.009	0.741849	0.225365	3.29177	0.000995598	0.00977945
LOC100736878	5.06683	4.62491	1.40553	3.29052	0.00100002	0.00981459
CCDC122	44.8655	-1.57887	0.479939	-3.28973	0.00100284	0.00981987
PSMB10	156.209	0.612556	0.186215	3.28951	0.00100362	0.00981987
STAG1	218.094	-0.79244	0.240886	-3.28969	0.00100297	0.00981987
TRABD	114.627	-0.99456	0.302298	-3.29	0.00100189	0.00981987
STARD4	74.9022	0.87918	0.267323	3.28884	0.00100602	0.00983583
RNF144A	20.2774	2.76287	0.840252	3.28815	0.00100849	0.00985245
LOC110257213	3.92964	5.68996	1.73213	3.28495	0.00102	0.00995723
CHRAC1	942.75	-0.699232	0.213023	-3.28242	0.00102921	0.0100319
GCN1	240.612	1.06864	0.325549	3.28257	0.00102865	0.0100319
LOC100621792	4.35793	-4.88367	1.48802	-3.282	0.00103073	0.0100391
MAG	15.1154	-2.66179	0.811112	-3.28166	0.00103198	0.0100436
SOGA1	26.1303	-2.41164	0.735024	-3.28104	0.00103426	0.0100581
LOC106509830	66.8657	-4.01012	1.22366	-3.27715	0.00104862	0.0101823
VGLL4	195.958	-0.704542	0.214979	-3.27725	0.00104822	0.0101823
RANBP6	263.05	0.647227	0.197513	3.27688	0.00104961	0.0101842
NUDCD2	91.6007	1.02335	0.312364	3.27613	0.00105239	0.0102034
SOBP	9.08593	2.55576	0.78027	3.27548	0.00105482	0.0102118
TRAPPC2L	146.12	0.849384	0.259316	3.27547	0.00105485	0.0102118
MORC3	205.472	0.838628	0.256086	3.27479	0.0010574	0.010221
PIK3C2A	88.6249	-1.10547	0.337567	-3.27483	0.00105726	0.010221
MAP7D1	471.453	-0.506239	0.154612	-3.27425	0.00105941	0.0102327
LOC100524718	5.18992	-4.87441	1.48904	-3.27353	0.00106213	0.0102512
RFT1	12.1513	1.93934	0.5925	3.27315	0.00106357	0.0102574
SLC35F2	28.7716	2.19973	0.672401	3.27145	0.00106998	0.0103114
LOC102163571	30.0567	-1.90331	0.5819	-3.27085	0.00107225	0.0103224
SPTAN1	245.027	-1.02359	0.312955	-3.27072	0.00107273	0.0103224
PABPC1	6824.56	-0.659086	0.201576	-3.26966	0.00107675	0.0103533
IL18RAP	109.594	2.66806	0.816377	3.26818	0.00108243	0.0104001
IER3	16.9273	-2.50284	0.766381	-3.26579	0.0010916	0.0104803
LOC106509227	184.869	0.715746	0.21918	3.26557	0.00109246	0.0104807
LOC110258364	656.053	-0.720847	0.220907	-3.26312	0.00110193	0.0105637
RAB27B	5.72382	6.60365	2.02496	3.26113	0.00110969	0.0106235
SMAP2	207.031	0.492264	0.150951	3.26109	0.00110983	0.0106235
TIGAR	116.126	1.00391	0.308235	3.25697	0.0011261	0.0107712
XRRA1	41.7355	-1.41639	0.435507	-3.25227	0.00114487	0.0109425
COQ2	83.2251	1.16632	0.358851	3.25014	0.00115349	0.0110167
FOXO1	548.286	0.697985	0.214893	3.24805	0.00116198	0.0110812
LOC106508240	4.97386	-4.7789	1.47126	-3.24817	0.0011615	0.0110812
LOC110255657	6.00313	4.84782	1.49263	3.24783	0.0011629	0.0110818
PMS1	55.9501	1.27264	0.391977	3.24672	0.00116743	0.0111166
GOLGA1	108.337	0.914838	0.281813	3.24626	0.00116931	0.0111263
RNASE6	3.45563	5.84448	1.80065	3.24577	0.00117135	0.0111374
ADH4	73.668	-1.59084	0.490463	-3.24354	0.00118053	0.0112081
RAP1A	1475.51	0.665648	0.205212	3.24371	0.00117985	0.0112081
RABGEF1	129.341	0.705342	0.217481	3.24324	0.00118179	0.0112117
FPGT	20.1248	2.79015	0.860477	3.24256	0.00118459	0.01123
CNOT6	164.173	-0.872037	0.269064	-3.241	0.00119111	0.011271
IER2	437.536	-0.72158	0.222663	-3.24068	0.00119244	0.011271
LOC100516805	6.8174	3.24488	1.00126	3.24078	0.00119201	0.011271
NMI	333.098	0.768024	0.236962	3.24113	0.00119055	0.011271
CTSO	58.7809	1.14589	0.353629	3.24037	0.00119374	0.0112749
LOC102158131	36.4347	2.99419	0.92471	3.23798	0.00120378	0.0113614
APOOL	53.6811	1.6391	0.506403	3.23676	0.00120897	0.0113855
CD47	969.55	0.514518	0.158961	3.23675	0.00120901	0.0113855
LOC100622439	103.409	-2.71898	0.83995	-3.23707	0.00120763	0.0113855
ZC3H7A	524.175	-0.581666	0.179778	-3.23547	0.00121442	0.011428
GALNT2	122.14	-1.44626	0.447172	-3.23424	0.00121968	0.0114691
GPS2	246.502	0.870296	0.26912	3.23386	0.00122131	0.011476
POLD4	297.235	0.762446	0.235838	3.23293	0.00122529	0.011505
ZKSCAN1	532.815	-0.893671	0.276456	-3.2326	0.0012267	0.0115098
LOC102167078	51.1237	3.70842	1.14737	3.23209	0.00122888	0.0115218
LOC106507157	84.4368	-1.19766	0.370583	-3.23182	0.00123006	0.0115244
CTNNA1	490.005	-1.02556	0.317518	-3.22992	0.00123824	0.0115925
SUN1	188.544	-1.08916	0.337282	-3.22923	0.00124124	0.0116121
SYT11	5.60899	-4.65512	1.44189	-3.22849	0.00124447	0.0116339
REEP3	89.9151	1.06057	0.328527	3.22826	0.00124547	0.0116347
CAPNS1	469.471	-0.641364	0.198804	-3.22611	0.00125487	0.0117139
POMP	316.283	0.743312	0.230506	3.22469	0.00126108	0.0117633
CTSK	159.544	-1.01662	0.315366	-3.22362	0.00126579	0.0117983
HVCN1	78.2098	1.27328	0.395025	3.22329	0.00126729	0.0117983
OSM	5.3096	-4.68904	1.45486	-3.22301	0.00126851	0.0117983
RANBP9	262.214	-0.828819	0.257149	-3.22311	0.00126807	0.0117983
GABARAP	302.311	0.533949	0.165697	3.22245	0.00127099	0.0118127
CLN6	8.91879	3.39285	1.0531	3.22177	0.00127402	0.0118237
KNSTRN	40.2692	-1.69431	0.525886	-3.22182	0.00127379	0.0118237
AOAH	983.106	-0.647639	0.201095	-3.22056	0.00127941	0.0118651
NKG7	2846.11	0.567134	0.176132	3.21993	0.0012822	0.0118824
ZNF710	37.2187	1.26119	0.391715	3.21965	0.00128345	0.0118854
JAML	25.4508	2.18906	0.680354	3.21753	0.00129298	0.011965
TMEM87B	94.2668	1.11633	0.347087	3.21628	0.00129865	0.0120088
MSMO1	154.729	0.904771	0.281367	3.21562	0.00130162	0.0120189
TYMS	112.866	1.06373	0.330799	3.21565	0.00130151	0.0120189
LOC110261665	5.80209	6.23833	1.94088	3.21418	0.00130818	0.0120707
PTPN2	557.492	-0.777198	0.241854	-3.2135	0.00131126	0.0120904
MX2	5.35057	6.51538	2.02811	3.21254	0.00131565	0.0121222
SCAF4	298.633	0.614551	0.191353	3.21162	0.00131991	0.0121526
SPATA7	12.8192	2.63294	0.820068	3.21063	0.00132442	0.0121855
PAGR1	90.6245	0.81137	0.252742	3.21027	0.00132611	0.0121922
NPRL2	203.942	-0.666527	0.207659	-3.20973	0.00132861	0.0122064
LOC100510923	27.0326	4.97932	1.55144	3.20949	0.00132969	0.0122076
ZNF470	26.6252	1.87532	0.58449	3.20847	0.00133441	0.0122422
ABCA5	33.2718	2.82909	0.882459	3.20592	0.00134631	0.0123425
TMEM241	47.6322	1.80274	0.562479	3.20499	0.00135069	0.0123738
WWP1	202.056	0.95962	0.299507	3.204	0.00135531	0.0124072
LOC110260619	367.797	0.559967	0.174795	3.20357	0.00135737	0.0124172
DAPK2	261.932	-0.705734	0.22032	-3.20322	0.00135902	0.0124234
FAM111A	3.72175	6.19497	1.9342	3.20287	0.00136067	0.0124296
ERAP2	556.962	0.559163	0.174615	3.20226	0.00136353	0.0124469
RNF170	104.525	0.847857	0.264841	3.20138	0.00136769	0.0124759
LOC100154081	187.507	0.687441	0.214812	3.2002	0.00137332	0.0125183
CYP20A1	75.7575	1.02379	0.319936	3.19998	0.00137438	0.0125191
TPD52	230.322	0.709844	0.221848	3.19969	0.00137576	0.0125227
LOC110260891	11.6605	2.71897	0.849863	3.1993	0.0013776	0.0125306
PHF11	289.018	0.523377	0.163647	3.1982	0.00138289	0.0125698
LOC110260327	13.8559	-2.68386	0.839409	-3.19732	0.00138711	0.0125992
CCND3	657.184	-0.634306	0.198412	-3.19692	0.00138906	0.0126078
ZBTB16	420.887	0.670274	0.209676	3.19671	0.00139003	0.0126078
C9H1orf21	137.726	1.12109	0.351194	3.19222	0.00141184	0.0127884
FCGR2B	20.2359	2.81793	0.882756	3.19219	0.00141197	0.0127884
PRDX4	135.984	0.941458	0.294944	3.19199	0.00141294	0.0127884
LOC106509968	39.7486	-2.72653	0.854236	-3.19177	0.00141403	0.0127892
PTRHD1	25.0405	1.69976	0.532719	3.19073	0.00141914	0.0128263
HDGF	380.361	-0.610542	0.191402	-3.18985	0.00142348	0.0128552
TCFL5	80.6688	-0.876868	0.274908	-3.18967	0.00142434	0.0128552
ISG15	27.6671	1.96282	0.615815	3.18735	0.00143584	0.0129499
LOC106507937	33	-1.8443	0.578764	-3.18661	0.0014395	0.0129737
CLASP1	172.469	0.661984	0.207809	3.18554	0.00144484	0.0130127
GLO1	296.072	-0.727749	0.228664	-3.18262	0.00145949	0.0131354
KNTC1	3.06462	5.66956	1.78249	3.18069	0.00146923	0.0132138
GPR161	82.5406	4.41865	1.38969	3.17959	0.00147484	0.0132457
RCBTB2	291.642	1.29033	0.405812	3.17962	0.00147469	0.0132457
LOC110256108	33.5495	-2.00803	0.631839	-3.17807	0.00148261	0.013306
PHACTR2	358.311	-1.0161	0.319773	-3.17758	0.00148509	0.0133096
TRIB1	10.9593	4.64332	1.46123	3.17768	0.00148461	0.0133096
ARPC4	784.225	0.569639	0.179361	3.17594	0.00149353	0.0133572
ASB2	22.9918	3.24192	1.02068	3.17623	0.00149203	0.0133572
FZD5	19.6793	3.29586	1.03771	3.17609	0.00149275	0.0133572
C1H9orf40	64.3876	-0.985276	0.310293	-3.17531	0.00149676	0.0133767
LOC100513863	138.543	0.771087	0.242966	3.17364	0.00150539	0.0134445
SHISA2	3.76927	6.25697	1.97176	3.17329	0.00150722	0.0134514
DROSHA	56.4178	1.18585	0.373726	3.17305	0.00150846	0.0134532
TREML2	57.58	-1.44724	0.456232	-3.17217	0.00151306	0.0134848
DHRS13	25.8192	2.66717	0.840872	3.17191	0.00151442	0.0134875
IMP3	301.315	0.603391	0.190341	3.17005	0.00152414	0.0135552
S100A11	319.736	-0.857589	0.27052	-3.17015	0.00152359	0.0135552
TRAIP	49.6673	1.1286	0.356067	3.16963	0.00152635	0.0135654
CAPN7	18.1137	-2.8719	0.906695	-3.16744	0.00153786	0.0136582
YPEL2	77.8966	-0.967675	0.305535	-3.16715	0.00153939	0.0136624
ERCC3	210.601	1.19964	0.37903	3.16504	0.00155061	0.0137524
AKAP17B	9.41749	2.83915	0.89737	3.16385	0.00155695	0.0137895
PDK1	58.5582	-1.45944	0.461269	-3.16396	0.00155638	0.0137895
ODC1	173.297	0.995276	0.314652	3.1631	0.001561	0.0138158
AP3S2	31.0946	1.42943	0.452031	3.16224	0.0015656	0.0138469
GPR183	328.397	1.72692	0.547109	3.15645	0.00159701	0.0141052
RAB33B	12.2569	2.48283	0.786583	3.15647	0.0015969	0.0141052
LOC100623639	23.3344	-1.55682	0.493263	-3.15618	0.00159852	0.0141089
RFC3	86.4494	1.14933	0.364181	3.15594	0.00159984	0.0141108
B4GALT6	5.21061	6.44174	2.04145	3.15547	0.00160239	0.014122
PRR13	556.522	0.502202	0.159161	3.1553	0.00160332	0.014122
LOC110255701	5.27243	-4.86506	1.54197	-3.15509	0.0016045	0.0141227
LOC110256062	52.1398	1.56946	0.497566	3.15427	0.00160901	0.0141526
DUSP11	283.036	-0.549798	0.174393	-3.15263	0.00161805	0.0142199
ERGIC1	101.951	0.892954	0.283254	3.15248	0.00161888	0.0142199
LDLRAD4	61.9402	-1.31734	0.418069	-3.15102	0.00162702	0.0142817
LOC102162136	18.0611	-2.83426	0.899553	-3.15075	0.00162853	0.0142851
FGGY	15.2285	2.59095	0.822518	3.15003	0.00163256	0.0143106
DDX56	20.6099	1.55745	0.494852	3.1473	0.00164783	0.014416
METTL6	23.4434	1.66419	0.528771	3.14728	0.00164796	0.014416
SECISBP2L	332.116	0.723435	0.229834	3.14765	0.00164591	0.014416
LOC110257026	171.607	-2.26342	0.719493	-3.14585	0.00165602	0.0144766
KBTBD8	106.24	1.36578	0.43419	3.14557	0.00165764	0.0144808
MYOM3	8.99773	-3.91006	1.24317	-3.14524	0.00165951	0.0144873
ZNF608	4.72057	6.37988	2.02945	3.14366	0.00166851	0.0145559
CCDC12	638.881	-0.630082	0.200513	-3.14234	0.00167602	0.0146015
ING1	257.08	-0.737043	0.234548	-3.1424	0.00167571	0.0146015
E2F1	10.4324	-2.51731	0.801514	-3.1407	0.00168546	0.0146738
PPIG	931.083	0.489667	0.155932	3.14025	0.00168803	0.0146862
WBP2	495.908	0.717798	0.228719	3.13834	0.00169906	0.0147721
SNRPD1	313.255	0.598205	0.19064	3.13788	0.00170177	0.0147856
LOC100524794	4.47967	6.50022	2.07168	3.13766	0.00170305	0.0147867
ABHD14B	165.19	0.752666	0.240036	3.13564	0.00171481	0.0148686
VEZF1	771.045	-0.403279	0.128611	-3.13565	0.00171474	0.0148686
PINK1	83.5447	-1.06241	0.338882	-3.13506	0.0017182	0.014888
RIOX1	110.157	-0.939212	0.299612	-3.13476	0.00171996	0.0148931
TMEM25	16.7852	3.4865	1.11301	3.13249	0.00173331	0.0149682
TRDMT1	134.309	-1.15128	0.367491	-3.13281	0.00173143	0.0149682
TSPOAP1	29.4756	2.12088	0.677	3.13276	0.00173171	0.0149682
TTC36	16.7852	3.4865	1.11301	3.13249	0.00173331	0.0149682
YBEY	58.4986	-1.01552	0.324242	-3.13197	0.00173635	0.0149844
CTSB	319.813	0.68268	0.218008	3.13145	0.00173948	0.0150012
CORO1A	1442.71	-0.44137	0.140969	-3.13097	0.00174232	0.0150156
FAM110B	24.8074	-2.21783	0.708466	-3.13046	0.00174532	0.0150313
SESN3	681.186	0.666581	0.212997	3.12953	0.00175086	0.0150689
LOC110257754	34.2875	-2.18656	0.698794	-3.12905	0.00175372	0.0150834
LOC100738133	562.544	-0.966878	0.309125	-3.12779	0.00176125	0.015138
RNF169	410.273	-0.602632	0.192776	-3.12607	0.00177159	0.0152167
LOC110261269	5.2098	-5.55023	1.77724	-3.12296	0.00179044	0.0153683
TSEN34	70.7021	-1.06776	0.34208	-3.12138	0.00180007	0.0154405
COX5B	610.287	0.644495	0.20669	3.11817	0.00181975	0.0155989
APLF	184.115	0.930892	0.298628	3.11723	0.00182557	0.0156383
ATG16L1	105.974	-0.965841	0.31012	-3.11441	0.00184315	0.0157678
TNFAIP3	329.593	-1.02626	0.329502	-3.11459	0.00184204	0.0157678
ARHGEF12	3.43962	5.36886	1.72448	3.11333	0.00184991	0.0158151
CRIP3	4.86135	6.01692	1.93355	3.11185	0.00185919	0.0158732
FAM89A	5.25908	5.96047	1.91553	3.11165	0.00186043	0.0158732
LOC106504234	1035.39	1.45534	0.467672	3.11188	0.00185899	0.0158732
FAM126A	322.814	-0.678058	0.218001	-3.11034	0.00186871	0.0159226
ZNF689	28.0561	1.6441	0.528588	3.11036	0.00186857	0.0159226
TNFSF10	748.733	0.736604	0.236874	3.10969	0.00187281	0.0159469
NRP1	95.6349	3.15915	1.01605	3.10926	0.00187555	0.0159596
PPP6R2	83.4668	-0.893284	0.287496	-3.10711	0.00188923	0.0160654
CXXC5	1244.26	-0.606938	0.195693	-3.10149	0.00192552	0.0163631
LOC106504627	9.3265	3.40838	1.09953	3.09984	0.00193627	0.0164435
ELAVL1	669.811	-0.505252	0.163049	-3.09878	0.00194322	0.0164916
VPS9D1	4.66476	-5.2797	1.70494	-3.09671	0.00195681	0.0165959
OSBPL9	175.761	0.781674	0.252456	3.09628	0.00195963	0.0166089
PTMS	173.875	0.986479	0.318823	3.09413	0.00197393	0.016719
TNRC6A	615.408	0.474047	0.153274	3.09282	0.00198266	0.0167818
ATG7	236.851	-0.631315	0.204176	-3.09201	0.00198806	0.0168164
DZIP3	42.9075	1.72151	0.556813	3.09172	0.00199	0.0168217
NUDT16	8.28914	-3.83238	1.24003	-3.09055	0.00199788	0.0168771
WDR41	110.261	0.846275	0.273908	3.08964	0.00200399	0.0169176
NLRP5	6.74954	5.12765	1.66156	3.08605	0.00202837	0.0171121
PPM1K	324.754	0.61751	0.200117	3.08575	0.00203042	0.0171181
CCDC65	23.4298	3.02993	0.982167	3.08494	0.00203592	0.0171532
LOC110257299	7.56578	4.03769	1.3092	3.08408	0.00204183	0.0171917
ASXL1	204.706	0.633322	0.205412	3.08319	0.00204797	0.0172321
LOC110256493	54.1195	-1.19008	0.386238	-3.0812	0.00206166	0.0173358
SLC40A1	47.5585	-1.93042	0.626937	-3.07914	0.00207602	0.0174451
CHD8	262.413	0.635449	0.206488	3.07742	0.00208804	0.0175346
TOB1	288.288	-0.601058	0.195325	-3.07721	0.00208945	0.017535
LOC106508521	3.84502	6.28342	2.04256	3.07624	0.00209627	0.0175807
FNTA	112.397	0.791274	0.257263	3.07574	0.00209981	0.0175988
SCIN	31.4709	5.19313	1.68909	3.07452	0.0021084	0.0176592
LOC110255985	4.39512	-4.66757	1.51861	-3.07359	0.00211501	0.017703
LOC110255652	511.896	0.893832	0.290869	3.07297	0.00211941	0.0177282
METTL15	30.9823	1.51424	0.492843	3.07246	0.002123	0.0177466
KIAA0319L	59.2866	1.09717	0.357138	3.07211	0.00212551	0.0177561
ARHGAP30	944.44	-0.570205	0.185619	-3.0719	0.00212699	0.0177568
CARHSP1	96.8019	-0.698089	0.227325	-3.07089	0.00213424	0.0178057
PIP5K1C	115.761	-1.02525	0.334339	-3.06651	0.00216576	0.018057
FKBP5	461.095	-0.868763	0.283438	-3.06509	0.00217608	0.0181311
SGSH	8.48214	3.101	1.01193	3.06446	0.00218066	0.0181575
C2H5orf63	18.2285	3.04953	0.99555	3.06316	0.00219012	0.0182244
LOC100516527	75.4551	-1.1991	0.391536	-3.06256	0.00219451	0.018247
PLAC1	13.3162	-2.06626	0.67472	-3.0624	0.00219569	0.018247
RNF138	145.222	-1.04009	0.339681	-3.06198	0.00219879	0.018261
NOL7	528.404	-0.544457	0.177852	-3.0613	0.00220382	0.0182908
C7H14orf1	61.2621	1.28741	0.420729	3.05995	0.00221377	0.0183615
EGLN1	202.399	-0.856239	0.280388	-3.05376	0.0022599	0.018732
MTERF2	92.7629	1.2242	0.401179	3.0515	0.00227703	0.0188618
GAS6	45.0122	-1.54821	0.507792	-3.0489	0.00229679	0.0190132
WDR81	71.115	1.06803	0.35035	3.04847	0.00230009	0.0190282
LAMB3	3.59086	-5.01849	1.64652	-3.04794	0.00230417	0.0190496
UBAC1	321.6	-0.562336	0.184583	-3.04652	0.00231504	0.0191271
NUDT13	53.1523	0.991556	0.325605	3.04527	0.00232472	0.0191947
ALKAL2	5.24247	-5.36	1.76105	-3.04364	0.00233734	0.0192741
LOC110256118	43.3791	2.12787	0.699087	3.04379	0.00233617	0.0192741
LRRFIP1	1034.65	-0.631991	0.207712	-3.04264	0.00234516	0.019326
IL17B	109.906	-0.781279	0.256805	-3.04231	0.00234773	0.0193348
ALDH4A1	206.682	0.797608	0.262243	3.04148	0.00235416	0.0193753
SETDB2	261.875	0.573343	0.18855	3.04081	0.00235942	0.0194061
VPS13D	237.719	0.628739	0.20689	3.039	0.00237363	0.0195104
CLEC17A	15.1312	3.00539	0.989072	3.0386	0.0023768	0.019524
ZNRF1	62.4002	-1.03318	0.340249	-3.03655	0.00239304	0.0196447
CCL25	3.99934	-4.73452	1.55954	-3.03584	0.00239869	0.0196785
EMC3	174.407	0.706731	0.232966	3.03363	0.00241634	0.0198106
CD300C	4.29454	5.19042	1.71148	3.03271	0.00242371	0.0198583
LOC102167410	143.887	0.973954	0.321184	3.03239	0.00242626	0.0198664
TRAK2	354.092	-0.744705	0.245683	-3.03117	0.00243611	0.0199269
UBA6	81.3715	1.03682	0.342061	3.03109	0.00243676	0.0199269
KLF6	401.027	-0.657307	0.217068	-3.02811	0.00246087	0.0201113
LOC110256435	31.4637	1.52724	0.504661	3.02627	0.00247595	0.0202087
TRNAG-UCC	98.6309	1.10698	0.365771	3.02642	0.00247465	0.0202087
YRDC	188.833	0.701108	0.231744	3.02536	0.00248341	0.0202566
LOC110257073	23.2388	1.88767	0.624292	3.0237	0.00249707	0.0203551
SIDT2	309.893	-0.47525	0.157243	-3.0224	0.00250782	0.0204297
LOC110256494	3.88404	6.19134	2.04927	3.02124	0.00251744	0.0204951
DDX39B	253.635	-0.571988	0.189529	-3.01795	0.00254493	0.0207057
RIN3	176.206	0.829516	0.274966	3.0168	0.00255459	0.0207711
GFOD1	362.252	0.575817	0.190942	3.01566	0.00256421	0.020836
KCTD15	91.6098	-1.05059	0.348418	-3.01531	0.0025672	0.0208471
MFSD1	271.252	0.805259	0.267133	3.01445	0.00257448	0.0208929
TMEM173	56.8207	1.33686	0.443551	3.01398	0.00257842	0.0209117
LOC100738479	84.0582	1.64169	0.544759	3.01361	0.00258161	0.0209243
KIF5B	733.061	-0.402956	0.133749	-3.01277	0.00258874	0.0209688
CD86	347.797	0.813507	0.270071	3.0122	0.00259361	0.020995
LOC102158661	4.17281	-5.25171	1.74468	-3.01013	0.00261136	0.0211253
NFE2L2	922.506	-0.679206	0.225724	-3.00902	0.00262095	0.0211761
ZNF281	601.05	-0.451843	0.150163	-3.00902	0.00262089	0.0211761
STAT5B	628.522	-0.445679	0.148127	-3.00877	0.00262308	0.0211799
POLG	130.023	-0.746913	0.248287	-3.00826	0.0026275	0.0212022
LOC110262195	3.84828	5.40448	1.79697	3.00755	0.00263366	0.0212385
XPOT	202.897	-0.489665	0.162933	-3.00532	0.00265299	0.021381
FICD	52.3469	1.16637	0.388164	3.00484	0.00265723	0.0214017
HSH2D	80.3325	0.812512	0.270426	3.00457	0.00265958	0.0214071
LOC102163368	46.2348	1.11534	0.371239	3.00438	0.00266127	0.0214072
CAST	622.156	-0.48039	0.159953	-3.00331	0.0026706	0.0214688
MYADM	431.491	-1.49393	0.497622	-3.00213	0.00268099	0.0215388
KRT10	265.289	-0.516653	0.172127	-3.00158	0.00268585	0.0215508
RB1CC1	626.137	-0.453317	0.151023	-3.00164	0.00268534	0.0215508
DBI	873.132	0.490369	0.163401	3.00103	0.00269072	0.0215628
ENO1	632.567	-0.533477	0.177761	-3.0011	0.00269011	0.0215628
EML2	170.369	-0.883875	0.294609	-3.00016	0.0026984	0.0216109
PURG	61.8265	-1.06954	0.356567	-2.99956	0.00270373	0.02164
NCK2	133.178	0.925336	0.308597	2.99852	0.00271292	0.0217
PPM1A	632.452	-0.39268	0.130987	-2.99785	0.00271895	0.0217346
CLRN3	142.645	-4.11542	1.37289	-2.99763	0.00272088	0.0217365
C7H15orf39	72.6334	0.989508	0.33028	2.99596	0.00273579	0.021842
RADIL	3.77741	-4.77595	1.59477	-2.99476	0.00274657	0.0219143
SAP25	244.842	-0.616717	0.206028	-2.99336	0.00275924	0.0220017
ARL5A	520.432	0.58134	0.194241	2.99288	0.00276357	0.0220225
XKRX	4.02747	6.13326	2.05179	2.98923	0.00279686	0.0222739
LOC100511067	3.26741	5.52544	1.8506	2.98575	0.00282886	0.0225148
ITGAL	2224.93	-0.636598	0.213263	-2.98503	0.00283549	0.0225535
ATF2	170.021	-0.668265	0.223899	-2.98467	0.00283881	0.0225659
GMFG	239.294	-0.760002	0.25467	-2.98427	0.00284259	0.0225819
LOC110257135	3.59439	6.17993	2.07153	2.98327	0.00285185	0.0226414
LOC110261227	294.728	-0.461465	0.15471	-2.98277	0.00285654	0.0226646
UBA7	47.1733	1.12626	0.377756	2.98144	0.00286896	0.022749
IL12RB2	412.075	-0.769771	0.258328	-2.97982	0.00288415	0.0228553
ABCB1	45.1683	2.00863	0.674292	2.97887	0.00289318	0.0229127
C6H16orf74	72.3754	1.48489	0.498733	2.97733	0.00290772	0.0230136
rna-NC_000845.1:8059..8129	518.698	0.545771	0.183381	2.97616	0.00291881	0.0230871
TEX2	104.945	0.869906	0.292514	2.9739	0.00294042	0.0232437
SPIDR	16.6833	-2.28115	0.767287	-2.973	0.00294901	0.0232828
TMEM117	17.1654	5.16835	1.73836	2.97312	0.00294788	0.0232828
LOC110257029	4.86827	-4.69137	1.57857	-2.97191	0.00295951	0.0233513
PTPA	28.6129	1.31959	0.444085	2.97149	0.00296362	0.0233693
ARMC2	109.014	-1.05354	0.354627	-2.97085	0.00296977	0.0234034
MCUR1	53.3794	-0.977433	0.329156	-2.96951	0.00298273	0.0234911
ARPC5L	310.932	0.762525	0.256817	2.96914	0.00298635	0.0235051
LOC110259569	18.5908	-2.6282	0.885263	-2.96884	0.00298928	0.0235137
CD247	1048.78	0.552966	0.186282	2.96844	0.00299314	0.0235152
VAV2	28.4901	3.12963	1.0543	2.96846	0.002993	0.0235152
LOC106507710	232.192	0.731071	0.246407	2.96693	0.00300793	0.0236168
LXN	129.363	0.969704	0.32689	2.96646	0.00301252	0.0236384
HCLS1	2156.05	0.38751	0.130642	2.96618	0.00301521	0.023645
XYLT1	232.478	-0.797107	0.268945	-2.96383	0.00303834	0.0238118
CSNK2B	97.8672	1.01069	0.341084	2.96317	0.00304489	0.0238485
EPS15	655.008	0.467444	0.157804	2.96218	0.00305472	0.0239109
RCSD1	795.279	-0.441558	0.149107	-2.96135	0.00306289	0.0239602
LAMP1	1180.24	0.707817	0.239169	2.95948	0.00308156	0.0240915
C8H4orf50	4.17232	-5.27929	1.7851	-2.95741	0.00310235	0.0242392
CCDC138	14.9708	3.79546	1.28363	2.95682	0.00310826	0.0242706
ADH5	253.874	0.582691	0.197203	2.95477	0.00312901	0.0244028
TRRAP	104.744	-0.85198	0.288324	-2.95494	0.00312734	0.0244028
REEP4	41.0334	1.29164	0.437322	2.95352	0.0031417	0.0244869
LOC100511509	46.1511	-1.57916	0.535296	-2.95008	0.00317694	0.0247315
LOC102164131	24.7709	2.79633	0.947859	2.95016	0.00317613	0.0247315
PRPS2	287.999	-0.675342	0.228975	-2.94941	0.00318378	0.0247546
RPL36AL	960.404	-0.54623	0.185193	-2.94952	0.00318265	0.0247546
CD300A	100.904	-2.75663	0.934812	-2.94886	0.00318949	0.0247839
LRRIQ3	3.75595	6.04042	2.04945	2.94734	0.00320526	0.0248913
BCOR	281.18	-0.796246	0.2702	-2.94688	0.00320999	0.0248984
MANEAL	220.457	0.58635	0.198974	2.94687	0.00321006	0.0248984
ISG20	41.542	4.13705	1.40411	2.94639	0.00321506	0.024907
STK17B	3129.47	-0.38991	0.13233	-2.9465	0.00321388	0.024907
C12H17orf100	46.95	1.15684	0.392904	2.94432	0.00323663	0.0250589
CDC42EP5	8.38227	-3.44718	1.17087	-2.94413	0.00323867	0.0250595
MCM3AP	192.045	-0.828098	0.281312	-2.9437	0.00324315	0.0250791
MLLT3	124.876	-0.889448	0.302214	-2.9431	0.00324941	0.0251123
KIT	41.6134	2.32869	0.791416	2.94244	0.00325636	0.0251508
PAG1	487.747	-0.593268	0.201765	-2.94039	0.00327797	0.0253025
TAGLN2	321.788	-0.659621	0.224461	-2.93869	0.00329607	0.0254268
CD200R1	37.5982	2.21394	0.753604	2.9378	0.00330548	0.0254841
ZNF292	1310.93	-0.437169	0.148833	-2.93732	0.00331066	0.0255086
MAN1C1	123.954	1.08251	0.368911	2.93433	0.0033427	0.0257323
NFAT5	594.748	-0.66331	0.226059	-2.93424	0.00334371	0.0257323
APPL2	217.062	-0.752124	0.256371	-2.93373	0.00334918	0.0257589
F2RL2	4.56226	-4.6898	1.59922	-2.93256	0.00336178	0.0258403
BTD	45.6285	1.09706	0.374146	2.93217	0.00336605	0.025842
CALD1	3.65748	5.26035	1.79401	2.93217	0.00336604	0.025842
THUMPD3	198.706	-0.543987	0.18554	-2.93192	0.00336875	0.0258473
CELF3	62.7524	-0.890068	0.303717	-2.93059	0.00338321	0.0259116
STAU2	112.076	1.02823	0.350847	2.9307	0.00338195	0.0259116
UBR3	427.399	0.551453	0.188164	2.93069	0.00338205	0.0259116
CERS5	124.115	0.885413	0.302307	2.92885	0.00340217	0.0260413
AMIGO1	73.3088	1.09752	0.374863	2.92779	0.00341382	0.0260966
MTRF1	66.0761	0.929141	0.317369	2.92763	0.00341552	0.0260966
TNNI2	3.26923	-4.10087	1.4007	-2.92774	0.00341439	0.0260966
ARSB	95.6672	-1.31551	0.449394	-2.92729	0.00341924	0.0261095
GRK3	117.694	2.37669	0.812034	2.92684	0.00342425	0.0261321
LRCH4	252.454	-0.599447	0.204849	-2.92628	0.00343042	0.0261636
RAB11FIP5	20.7651	1.75645	0.600759	2.92373	0.00345869	0.0263635
LOC110261511	6.19532	4.17189	1.4279	2.92168	0.00348144	0.0265211
CPEB3	58.9598	-1.27915	0.438065	-2.91999	0.0035004	0.0265875
GET4	123.408	0.744807	0.255063	2.92009	0.00349927	0.0265875
LOC100624559	32.1435	-1.16289	0.398253	-2.91998	0.00350055	0.0265875
LOC110261099	4.40864	4.92646	1.68684	2.92052	0.00349451	0.0265875
NFKBIA	224.247	0.756147	0.258932	2.92026	0.00349745	0.0265875
LOC100621915	18.931	-2.18149	0.747176	-2.91964	0.00350434	0.0266005
GSAP	540.497	-0.645715	0.221314	-2.91764	0.00352695	0.0267563
RNF157	195.302	0.73099	0.250696	2.91584	0.00354734	0.026895
CELSR2	13.372	-2.27532	0.780418	-2.91551	0.00355105	0.0269072
LOC100156074	48.8194	1.32331	0.454002	2.91478	0.0035594	0.0269386
RCN2	730.331	0.496339	0.170275	2.91493	0.00355772	0.0269386
TFRC	21.8793	-1.85392	0.636342	-2.9134	0.00357519	0.0270421
IFN-DELTA-2	3.30973	-5.16464	1.77337	-2.91234	0.00358733	0.0271179
PRKD3	355.301	-0.907616	0.311784	-2.91104	0.00360227	0.0272148
TMEM53	34.4352	1.96238	0.674325	2.91014	0.00361266	0.0272772
HSPA2	56.978	2.04886	0.70415	2.9097	0.00361781	0.0272999
ORMDL2	414.021	0.535087	0.183987	2.90828	0.0036342	0.0274075
NOC4L	37.9241	-1.05835	0.364085	-2.90688	0.00365052	0.0274992
SCPEP1	54.1949	-1.40607	0.483705	-2.90687	0.00365066	0.0274992
CASP1	6.84286	3.32923	1.14556	2.9062	0.00365853	0.0275423
UBE2E2	43.8414	1.16454	0.401214	2.90253	0.00370165	0.0278505
NATD1	52.0402	1.24183	0.427966	2.90169	0.00371153	0.0278976
PXN	377.525	0.659783	0.227383	2.90163	0.00371226	0.0278976
LEPROTL1	567.997	0.434344	0.149942	2.89675	0.00377047	0.0283184
AKAP2	6.95346	4.40259	1.5211	2.89435	0.00379948	0.0285195
MSRA	63.7569	-1.09968	0.380049	-2.89352	0.00380951	0.028578
PTGES3	452.423	-0.471663	0.16305	-2.89275	0.0038188	0.0286309
BBIP1	410.328	0.493233	0.170568	2.89171	0.00383154	0.0286732
KIAA0930	297.517	0.487681	0.168657	2.89156	0.0038334	0.0286732
LOC110260029	12.6512	-2.34232	0.809996	-2.89177	0.00383074	0.0286732
MAPKAPK2	427.995	0.53681	0.18564	2.89167	0.003832	0.0286732
COX17	476.946	0.780661	0.270041	2.8909	0.00384139	0.0287162
LOC110257052	3.66435	-5.08559	1.75965	-2.89012	0.00385098	0.0287639
UBXN7	702.975	-0.452026	0.15641	-2.89001	0.00385227	0.0287639
INSRR	4.63151	-4.63964	1.60595	-2.88902	0.00386439	0.0288376
CEP120	216.176	-0.54692	0.189336	-2.88862	0.0038694	0.0288414
SAMD11	41.8124	1.2404	0.429397	2.88871	0.00386827	0.0288414
RBMS1	897.085	-0.56747	0.196465	-2.8884	0.00387213	0.0288449
UBAP2	736.309	-0.458852	0.158904	-2.88761	0.00388184	0.0289004
UVRAG	208.547	0.647225	0.224153	2.88742	0.00388412	0.0289005
TNFRSF1B	489.901	-0.637679	0.220868	-2.88715	0.00388745	0.0289085
NFKBID	23.0839	-1.49473	0.518181	-2.88458	0.00391934	0.0291287
rna-NC_000845.1:2206..2273	364.762	-0.557944	0.193534	-2.88293	0.00393997	0.0292651
IQSEC1	110.29	1.0589	0.36735	2.88255	0.00394474	0.0292835
ZNF768	6.61021	3.78947	1.3158	2.87997	0.00397711	0.0295067
OXLD1	9.76423	-2.6309	0.91371	-2.87936	0.00398487	0.0295471
LOC106507519	10.1674	3.79607	1.31848	2.87912	0.00398793	0.0295527
JAZF1	79.3968	-1.14363	0.397389	-2.87785	0.00400398	0.0296545
AMPH	108.974	1.03651	0.360241	2.87727	0.00401137	0.029692
SMS	115.851	0.720235	0.250447	2.8758	0.00403004	0.0298129
RPRD1A	102.254	-0.711059	0.24728	-2.87552	0.00403368	0.0298227
FANCI	149.501	-0.738671	0.256963	-2.87462	0.00404515	0.0298902
NCF4	22.292	2.39243	0.832457	2.87393	0.00405393	0.0299378
PM20D2	51.7218	1.25406	0.436457	2.87328	0.00406238	0.0299829
LOC106507458	6.85334	4.66548	1.62472	2.87156	0.00408447	0.0301278
RBL1	159.573	0.813615	0.283352	2.87139	0.00408672	0.0301278
AGL	208.02	0.566711	0.197488	2.8696	0.00410992	0.030264
STIM2	107.213	0.75118	0.26177	2.86961	0.00410975	0.030264
PYGB	77.7686	1.16582	0.406318	2.86922	0.0041148	0.0302825
CBARP	88.5288	-1.05876	0.36925	-2.86733	0.00413949	0.0304292
LOC110259376	88.5288	-1.05876	0.36925	-2.86733	0.00413949	0.0304292
LOC100156127	3.21128	5.38755	1.8797	2.86617	0.00415467	0.0305196
LOC110260614	13.3833	2.19116	0.76453	2.86603	0.00415656	0.0305196
SEMA4C	143.213	-0.832654	0.29058	-2.86549	0.00416368	0.0305543
NASP	176.44	-0.668683	0.233396	-2.86501	0.00416991	0.0305825
HES6	92.7027	0.994772	0.347474	2.86287	0.00419829	0.0307731
ARID4B	2682.46	0.49581	0.173219	2.86233	0.00420545	0.0307902
TICAM1	30.3535	1.29321	0.451786	2.86243	0.00420411	0.0307902
LOC106505154	9.53004	-2.77801	0.970898	-2.86128	0.00421933	0.0308742
SERPINB1	157.576	0.98518	0.344428	2.86033	0.00423196	0.0309489
TRIM2	91.2257	0.783187	0.274271	2.85553	0.00429654	0.0314033
SPX	4.69685	-4.50956	1.57964	-2.85481	0.00430625	0.0314563
ZNF12	190.93	-0.604351	0.211711	-2.8546	0.00430905	0.0314588
PCED1A	69.1438	-1.08446	0.380249	-2.85197	0.00434489	0.0316843
TSC22D2	414.926	-0.46459	0.162898	-2.85203	0.0043441	0.0316843
PIK3R2	12.9801	2.04646	0.717914	2.85057	0.00436414	0.0318065
PKLR	14.1744	-2.1656	0.759846	-2.85005	0.00437128	0.0318404
RUNX3	3770.66	-0.734578	0.257809	-2.84931	0.00438136	0.0318957
LOC100518575	91.3755	1.15294	0.404733	2.84863	0.00439076	0.0319459
C16H5orf51	239.735	-0.760429	0.266996	-2.84809	0.00439824	0.0319641
TIMM13	187.575	0.74276	0.260777	2.84826	0.00439591	0.0319641
BHLHE22	24.0367	4.17152	1.46603	2.84546	0.00443475	0.0322111
DNAJC10	143.424	0.657015	0.230958	2.84474	0.00444482	0.0322659
PLXNA1	3.24759	-5.15291	1.81269	-2.84269	0.00447341	0.032455
GCGR	14.7462	-3.6053	1.26871	-2.84171	0.00448722	0.0325
GNA14	29.543	-2.33948	0.823253	-2.84175	0.00448665	0.0325
HERPUD1	511.077	0.551369	0.194009	2.84198	0.00448337	0.0325
SCAF8	586.85	-0.453229	0.159521	-2.84118	0.00449464	0.0325353
TMEM17	2.72195	5.76326	2.02865	2.84092	0.0044983	0.0325434
TOP1	1429.93	0.491188	0.172996	2.8393	0.0045212	0.0326906
ZNF706	384.934	0.529684	0.186902	2.83403	0.00459655	0.0332166
SESN2	67.5258	-1.52747	0.539142	-2.83316	0.0046091	0.0332885
LOC110257392	528.623	0.622544	0.219802	2.83229	0.00462154	0.0333595
TCP11L2	164.904	-0.761968	0.269049	-2.83208	0.00462462	0.033363
BMP4	12.5265	-2.70389	0.954904	-2.83158	0.0046319	0.0333967
TBC1D20	265.185	0.640024	0.22606	2.83121	0.00463721	0.0334161
TMEM135	5.75351	2.923	1.03253	2.83092	0.0046415	0.0334282
FKBP9	50.2819	-1.12332	0.396843	-2.83063	0.00464559	0.0334389
SLC30A9	5.56286	5.15824	1.82367	2.8285	0.00467672	0.033644
RPS28	5160.68	0.426129	0.150703	2.82762	0.00468956	0.0337174
MICAL2	49.4659	-1.31474	0.465019	-2.82729	0.00469436	0.033733
LOC110256683	9.20887	-3.36247	1.19038	-2.82471	0.00473232	0.0339867
SLC10A3	54.7465	-1.06244	0.376429	-2.82242	0.00476629	0.0342114
DHRS4	32.547	-1.62013	0.574126	-2.8219	0.00477398	0.0342339
GRHPR	28.4256	1.31283	0.465236	2.82185	0.00477477	0.0342339
SIAH2	80.3635	0.884858	0.313671	2.82098	0.00478775	0.0343078
INTS4	11.8643	-2.11078	0.748707	-2.81924	0.00481375	0.0344747
REPIN1	20.7674	2.11196	0.749481	2.8179	0.00483389	0.0345997
PHF20	303.344	0.545843	0.193838	2.81598	0.00486291	0.0347879
LOC110259828	42.9038	-1.59288	0.565722	-2.81565	0.00486789	0.0348041
ING5	97.2674	-1.12873	0.401263	-2.81294	0.00490913	0.0350793
TMEM8A	273.977	0.85052	0.302515	2.8115	0.00493109	0.0352166
RNF135	181.521	0.701385	0.249638	2.80961	0.00496018	0.0354045
SLCO3A1	939.447	-0.713078	0.253838	-2.80919	0.00496666	0.035431
AHSA2	203.317	-0.5736	0.204268	-2.80808	0.00498381	0.0354941
CROCC	4.82625	-4.09334	1.45758	-2.80831	0.00498017	0.0354941
WHAMM	269.491	-0.545017	0.194085	-2.80813	0.00498299	0.0354941
LOC100626097	65.8758	-0.96968	0.345898	-2.80337	0.00505713	0.0359962
LOC100624032	4.86286	5.19945	1.85514	2.80272	0.0050673	0.036036
PTGER2	80.4809	-1.2833	0.457888	-2.80266	0.00506836	0.036036
LCORL	307.261	-0.793261	0.283126	-2.8018	0.00508188	0.0361121
HOXC6	5.46786	6.07299	2.168	2.8012	0.00509128	0.0361588
TMEM63A	83.9342	0.905739	0.323746	2.79769	0.005147	0.0365343
DNAAF5	95.0612	-0.87692	0.313504	-2.79716	0.00515547	0.0365741
LOC102160872	4.37562	6.1242	2.18989	2.79658	0.00516466	0.036619
DOCK11	388.693	-0.529997	0.189567	-2.79583	0.00517671	0.0366841
ARAP3	288.744	1.83909	0.658027	2.79486	0.00519222	0.0367557
C1R	4.57636	4.53654	1.62318	2.79484	0.00519255	0.0367557
FDFT1	143.305	0.639197	0.228807	2.79361	0.00521236	0.0368551
PPP1R37	27.1052	1.21421	0.434632	2.79365	0.00521163	0.0368551
PLAGL1	338.072	-0.652103	0.233469	-2.7931	0.00522054	0.0368926
LOC110255743	18.364	-2.55797	0.916452	-2.79117	0.00525186	0.0370887
ZSWIM6	581.358	0.406499	0.145645	2.79103	0.00525408	0.0370887
CRAMP1	81.6426	-0.977602	0.350343	-2.79041	0.0052641	0.0371389
DNTTIP1	74.698	0.809715	0.290259	2.78963	0.0052768	0.0371535
LAMTOR1	320.893	0.81025	0.290406	2.79006	0.0052698	0.0371535
LOC110261284	45.3787	-1.27325	0.456433	-2.78957	0.00527779	0.0371535
TRIM14	80.1523	0.896239	0.321242	2.78992	0.00527218	0.0371535
GRPEL2	72.3567	-0.924882	0.331854	-2.78701	0.00531961	0.0374273
ZFYVE1	51.6106	-1.00099	0.3593	-2.78593	0.00533739	0.0375318
EXOC6	48.8435	1.15144	0.413459	2.78491	0.00535431	0.0376302
C1H18orf25	66.7508	-0.807015	0.290048	-2.78235	0.00539668	0.0379071
CEP85L	171.321	0.666683	0.239663	2.78176	0.00540658	0.0379558
NPC1	31.0182	1.62155	0.583072	2.78104	0.00541851	0.0380187
TUSC2	82.5452	0.854937	0.307556	2.77978	0.00543956	0.0381455
LOC106509907	77.9608	-3.18157	1.14473	-2.77932	0.00544721	0.0381782
EML4	710.164	0.452529	0.162831	2.77913	0.00545042	0.0381798
GRAMD2B	52.7461	1.25687	0.452317	2.77873	0.00545724	0.0382067
SH2D1A	12.8602	3.20246	1.15346	2.77639	0.00549662	0.0384613
GBP1	5166.32	-0.440967	0.159018	-2.77306	0.00555325	0.0388364
MTFR1L	82.6554	-1.03085	0.371778	-2.77277	0.00555819	0.0388496
LOC110261487	4.39304	4.73802	1.70891	2.77254	0.00556205	0.0388554
TRAF1	59.4545	1.68175	0.606734	2.77181	0.00557449	0.0389211
GMCL1	166.128	0.899644	0.324631	2.77128	0.00558363	0.0389637
GOT1	147.79	-0.88583	0.319754	-2.77035	0.00559962	0.0390539
RANBP3	147.432	-0.52319	0.188867	-2.77015	0.00560304	0.0390565
LOC110262201	3.45418	-5.50167	1.98662	-2.76936	0.00561668	0.0391303
MFSD12	17.2555	-1.89529	0.684522	-2.76878	0.00562664	0.0391783
LOC100516820	175.379	0.841319	0.304034	2.76719	0.00565422	0.0393489
PPM1L	22.2346	-2.25674	0.816364	-2.76438	0.00570306	0.0396672
KDM2B	373.818	0.546532	0.197757	2.76366	0.00571571	0.0397203
KDM3A	189.215	-0.442157	0.159994	-2.76359	0.0057169	0.0397203
ATP6V1C2	348.442	0.529048	0.191535	2.76215	0.00574221	0.0398638
MAP2K3	337.485	-0.563171	0.203895	-2.76206	0.00574378	0.0398638
CRYZL1	116.238	0.706216	0.255749	2.76136	0.00575604	0.0399056
FCRL5	79.628	1.53077	0.554351	2.76137	0.00575595	0.0399056
C3	8.18121	2.91263	1.05512	2.76047	0.0057718	0.0399932
SLC7A8	46.8641	3.12239	1.13155	2.75938	0.0057911	0.0401052
DOK3	2.69212	5.51008	1.99759	2.75837	0.00580909	0.0401864
WWC3	4.5732	-4.74037	1.71847	-2.75848	0.00580706	0.0401864
AMER2	3.51527	4.71126	1.70811	2.75817	0.00581264	0.0401892
DENND4A	72.2919	0.790949	0.28703	2.75563	0.00585789	0.0403532
MBD2	475.13	0.484217	0.175687	2.75613	0.00584901	0.0403532
PER1	141.343	-0.805593	0.292347	-2.7556	0.00585843	0.0403532
RNH1	96.029	-0.837878	0.303988	-2.75628	0.00584624	0.0403532
SP110	205.647	0.779261	0.28272	2.7563	0.00584593	0.0403532
UBE2H	615.653	0.396852	0.144012	2.75568	0.00585708	0.0403532
WASF2	1133.57	-0.475135	0.172368	-2.75651	0.00584222	0.0403532
IMMP1L	110.473	0.656912	0.238476	2.75463	0.00587591	0.0404518
DIXDC1	43.739	1.81743	0.660026	2.75358	0.0058948	0.0405513
LOC110255693	16.2513	1.81273	0.658344	2.75347	0.00589671	0.0405513
DUSP14	96.7476	-0.888589	0.322748	-2.7532	0.00590161	0.0405633
UBE2Q2	150.119	0.66521	0.241667	2.75259	0.00591251	0.0406164
RASAL2	626.761	-0.547926	0.199082	-2.75226	0.00591849	0.0406357
FAM208A	719.97	-0.496738	0.180612	-2.7503	0.00595416	0.0408367
LOC102164901	3.01463	5.93174	2.15665	2.75044	0.00595156	0.0408367
LOC110256392	3.79384	5.91305	2.15019	2.75001	0.00595938	0.0408506
STK24	365.186	0.398726	0.145077	2.74837	0.00598919	0.041033
ARF3	280.747	0.393195	0.143091	2.74787	0.0059983	0.0410734
HSPA5	1958.17	0.659494	0.240037	2.74747	0.00600567	0.0411019
DHX35	29.1757	1.47087	0.535535	2.74654	0.00602277	0.0411969
ARPP19	558.355	-0.397727	0.14482	-2.74636	0.00602609	0.0411976
MAN2A2	46.9431	1.17299	0.427231	2.74556	0.00604077	0.0412759
MEGF8	69.9945	-0.804573	0.293089	-2.74515	0.00604832	0.0413054
EIF4E3	282.729	0.587523	0.214106	2.74408	0.00606815	0.0414164
LOC106504436	5.13926	-4.20387	1.5322	-2.74368	0.00607556	0.0414164
LSM2	132.166	-0.587841	0.214261	-2.74357	0.00607752	0.0414164
MTMR1	76.4933	0.923555	0.336611	2.74369	0.00607537	0.0414164
MFSD6L	8.07917	3.99431	1.45646	2.74249	0.00609753	0.0415307
HIP1R	119.283	0.757858	0.276379	2.74209	0.00610492	0.0415589
MAPK3	11.645	-2.1145	0.771177	-2.74191	0.0061083	0.0415598
LOC102159394	3.54675	5.56952	2.03363	2.73871	0.00616806	0.0419441
KIAA2026	570.181	-0.439481	0.160633	-2.73593	0.00622034	0.0422772
CPSF3	85.7256	0.891598	0.325917	2.73566	0.00622548	0.0422896
IRS2	185.991	-1.20866	0.441857	-2.73542	0.00623013	0.0422988
LOC110260335	5.41977	-4.18915	1.53187	-2.73467	0.00624426	0.0423723
GSPT2	108.541	-1.19756	0.437978	-2.7343	0.00625136	0.042398
UBE2E3	583.4	0.67474	0.246787	2.7341	0.00625518	0.0424013
ZCCHC24	116.966	0.762739	0.279188	2.73199	0.00629538	0.0426513
PGGHG	29.6701	-1.82902	0.670384	-2.72831	0.00636595	0.0431066
LOC100626752	14.5002	2.48145	0.910523	2.7253	0.00642439	0.0434793
SF1	3.35469	-4.95834	1.81961	-2.72495	0.0064312	0.0435024
HSPB1	43.1363	-1.29437	0.47505	-2.72471	0.00643584	0.0435108
LOC110256307	10.7264	-3.46174	1.27081	-2.72404	0.00644895	0.0435764
ZNF624	38.9115	-1.11652	0.409926	-2.7237	0.00645545	0.0435973
PSRC1	14.1935	-2.05336	0.754034	-2.72317	0.00646584	0.0436444
TNFAIP2	17.5085	-2.23772	0.821881	-2.72268	0.00647541	0.043686
LAP3	149.619	0.7723	0.283676	2.72247	0.00647966	0.0436916
RPA1	388.111	0.588893	0.216357	2.72185	0.00649167	0.0437495
LSP1	223.896	-0.582202	0.213993	-2.72065	0.00651535	0.043886
CYB5A	208.946	0.63652	0.234006	2.7201	0.00652622	0.0439361
RAB10	577.842	0.451289	0.165972	2.71906	0.00654679	0.0440514
TRAK1	182.214	-1.09268	0.401931	-2.71858	0.00655635	0.0440926
ITPRIP	58.834	-1.34734	0.495792	-2.71755	0.00657667	0.044206
OVCA2	37.1098	1.27952	0.471048	2.71633	0.00660096	0.0443459
TOPORS	340.441	-0.527254	0.194181	-2.71527	0.00662216	0.0444651
ZNF438	24.967	-1.48344	0.546636	-2.71376	0.00665239	0.0446446
ZFP14	34.1253	-1.44966	0.534273	-2.71333	0.00666103	0.0446792
DUOX1	2.74081	5.67267	2.09165	2.71205	0.00668678	0.0448284
GIPC1	13.92	1.96043	0.722924	2.71181	0.00669163	0.0448374
BAX	20.7551	2.05893	0.759359	2.7114	0.00669997	0.0448698
LOC110262050	31.3912	-1.48318	0.547178	-2.7106	0.00671608	0.0449542
COX7A1	40.5351	1.28207	0.473078	2.71006	0.00672711	0.0450045
MOB3A	346.448	-0.67457	0.248955	-2.70961	0.0067363	0.0450424
DTX3	208.322	0.874784	0.323125	2.70726	0.00678409	0.0453383
AIG1	20.8849	2.7592	1.01954	2.70632	0.00680325	0.0454426
PTP4A3	134.398	0.914549	0.338126	2.70476	0.00683534	0.0456176
SOX5	20.0235	2.04772	0.757096	2.7047	0.00683658	0.0456176
TTC39A	3.69726	5.99611	2.21726	2.70429	0.00684499	0.0456499
USP54	10.0198	3.8095	1.40936	2.70301	0.00687151	0.0458029
LOC106507125	5.43966	4.71618	1.74589	2.7013	0.00690684	0.0459905
RAPGEF3	2.16046	5.41692	2.00524	2.70138	0.00690514	0.0459905
ACY1	4600.08	0.498743	0.184738	2.69973	0.00693957	0.0461844
LOC102166619	38.6795	4.0387	1.49657	2.69864	0.00696228	0.0463114
ZBTB25	201.903	0.64647	0.239818	2.69566	0.00702488	0.0467036
LOC100620089	27.6131	1.30496	0.484271	2.69469	0.00704547	0.0468162
GDI2	424.335	0.406081	0.150733	2.69404	0.00705923	0.0468832
COX7A2	228.25	0.65189	0.24217	2.69187	0.00710528	0.0471646
MED7	119.901	0.778425	0.289249	2.69119	0.00711974	0.0472361
TTC39B	3.85162	-4.4068	1.63772	-2.69082	0.00712764	0.0472559
ZCCHC9	86.4083	-0.908369	0.337595	-2.69071	0.00713011	0.0472559
DNMT1	413.646	-0.626832	0.233202	-2.68794	0.00718949	0.0475789
LOC106507401	4.01904	5.85464	2.17796	2.68813	0.00718527	0.0475789
SMAD7	343.682	-0.606175	0.225519	-2.68791	0.00719	0.0475789
ATP9A	32.5558	1.54718	0.575678	2.68758	0.00719714	0.0476016
CD9	11.5238	3.89989	1.45185	2.68615	0.00722815	0.0477745
EXD3	3.34781	-4.50291	1.67642	-2.68603	0.00723076	0.0477745
EHD3	7.29471	4.61722	1.71925	2.6856	0.00723991	0.0478103
SLC25A11	19.8239	1.66308	0.619699	2.68368	0.00728157	0.0480606
ZDHHC9	90.5523	0.886452	0.330381	2.68312	0.00729381	0.0481166
LOC100515383	8.48996	4.05845	1.51279	2.68276	0.0073018	0.0481445
FAM136A	178.026	0.704756	0.262751	2.68222	0.00731354	0.0481971
PACSIN2	350.152	0.525579	0.196152	2.67944	0.00737447	0.0485736
MCU	49.7206	-1.37045	0.51166	-2.67845	0.00739645	0.0486933
LOC110255584	44.0952	1.95431	0.729719	2.67817	0.00740261	0.0487088
CRADD	21.4056	1.44372	0.539369	2.67669	0.00743537	0.0488992
EMD	357.575	-0.551736	0.20614	-2.67651	0.00743929	0.0488998
PKNOX1	56.9384	-0.929704	0.347388	-2.67627	0.00744464	0.0489099
ATP6V1E1	331.829	0.480939	0.179776	2.67522	0.00746806	0.0489884
FAM171A2	9.68621	-2.93951	1.0987	-2.67544	0.00746315	0.0489884
PRKCD	60.7	1.01937	0.381039	2.67522	0.00746792	0.0489884
LOC102161921	16.5775	2.84525	1.06383	2.67454	0.00748325	0.0490628
ZBTB10	201.134	-0.501889	0.187752	-2.67315	0.00751427	0.049241
MIF	189.142	0.768508	0.287551	2.6726	0.00752666	0.0492858
ZRANB1	55.5372	-0.983194	0.367893	-2.6725	0.00752881	0.0492858
RHEBL1	2.93012	5.40126	2.02135	2.6721	0.00753773	0.0493189
IRF5	205.133	-0.888526	0.33279	-2.66993	0.00758663	0.0496135
TRAF3IP3	1187.82	-0.438862	0.164385	-2.66973	0.00759133	0.0496189
TRIP12	695.833	0.312533	0.11716	2.66757	0.00764009	0.0499122
ZDBF2	2.48874	5.60329	2.1011	2.66684	0.00765685	0.0499961
MYB	2.29298	5.50272	2.06364	2.66651	0.00766431	0.0500193
LOC106507908	3.98016	6.01829	2.25756	2.66584	0.00767962	0.0500745
LOC110257870	29.9748	-1.45773	0.546827	-2.6658	0.0076806	0.0500745
LOC100516019	70.3088	1.39574	0.523839	2.66445	0.00771141	0.0502242
SAP30L	393.96	0.455154	0.170821	2.66451	0.00771015	0.0502242
PDLIM7	70.2379	-1.31346	0.493475	-2.66166	0.00777559	0.0506165
GLUD1	265.756	-0.673082	0.252932	-2.66112	0.00778809	0.0506721
LOC106509843	95.588	-2.26685	0.851988	-2.66066	0.00779876	0.0507157
NAT10	157.702	0.781245	0.293662	2.66036	0.00780581	0.0507358
LOC100624421	12.009	-2.65496	0.998267	-2.65957	0.00782411	0.0508289
AP1S3	7.98596	4.71175	1.77262	2.65807	0.00785902	0.0510298
TMBIM6	2220.14	-0.303125	0.114053	-2.65775	0.00786653	0.0510527
LOC102161421	58.131	-1.0918	0.410851	-2.65741	0.00787433	0.0510774
PREX1	2676.83	-0.420774	0.158384	-2.65667	0.00789169	0.0511641
ZNF691	35.2522	-1.37333	0.517378	-2.65441	0.00794477	0.0514821
SLC12A7	61.358	0.829247	0.312594	2.65279	0.00798287	0.0517028
C2CD2L	91.3346	0.885643	0.33389	2.6525	0.00798987	0.051722
KAT2B	189.334	-0.836115	0.315475	-2.65033	0.00804123	0.0520018
ZBED4	158.009	-0.771502	0.291079	-2.65049	0.00803742	0.0520018
PDGFC	3.51526	6.05268	2.28446	2.64951	0.00806097	0.0521031
UBN1	546.136	0.597448	0.225544	2.64892	0.00807501	0.0521676
C10H9orf3	26.8241	-1.22613	0.46302	-2.64812	0.00809403	0.0522583
DHRS3	136.219	1.8077	0.68267	2.64799	0.00809721	0.0522583
CDC7	71.7035	-1.086	0.410168	-2.64768	0.00810453	0.0522791
TRUB1	8.68642	2.60789	0.985116	2.64729	0.00811391	0.0523133
C4H1orf162	2.20678	5.05274	1.90941	2.64623	0.00813947	0.0524516
LOC110256808	119.914	0.836442	0.31642	2.64346	0.0082064	0.0528563
LOC110261417	53.6541	-1.67471	0.633761	-2.64249	0.00822999	0.0529816
STX11	236.976	0.683087	0.258559	2.6419	0.00824416	0.0530461
ISPD	45.3222	0.960218	0.363482	2.64172	0.00824857	0.0530478
PHYH	89.7294	-0.945302	0.357936	-2.64098	0.00826672	0.0531379
LOC110260083	25.9658	1.47964	0.560319	2.64072	0.00827305	0.0531519
LOC106507518	179.561	0.774806	0.29343	2.64051	0.00827805	0.0531573
MALT1	240.861	0.674405	0.255461	2.63995	0.00829171	0.0532183
LOC110255186	5.13846	-4.15519	1.57459	-2.6389	0.00831757	0.0533197
LRRCC1	209.772	0.587797	0.222743	2.6389	0.00831756	0.0533197
ZMYND11	897.148	-0.351569	0.133231	-2.6388	0.00832	0.0533197
RPL22	3754.09	0.396582	0.150326	2.63814	0.00833622	0.0533969
SPATA13	538.642	-0.601098	0.227972	-2.63671	0.00837132	0.0535949
[truncated: 27,887 more rows]
